# Supplementary material for: Behavioral and Network Origins of Wealth Inequality: Insights from a Virtual World
Source: PLoS One. 2014 Aug 25;9(8):e103503. doi: 10.1371/journal.pone.0103503 (PMC4143195; doi:10.1371/journal.pone.0103503)
Supplement: Data S1 — Data as plotted in Figs. 1 – 8 . (ZIP) [file pone.0103503.s007.zip]

Archive with 35 entries (32 files):
- PublicData/
- PublicData/.DS_Store
- __MACOSX/
- __MACOSX/PublicData/
- __MACOSX/PublicData/._.DS_Store
- PublicData/Fig1A.csv
- PublicData/Fig1B1.csv
- PublicData/Fig1B2.csv
- PublicData/Fig1B3.csv
- PublicData/Fig2A.csv
- PublicData/Fig2B.csv
- PublicData/Fig2C.csv
- PublicData/Fig2D1.csv
- PublicData/Fig2D2.csv
- PublicData/Fig3.csv
- PublicData/Fig4.csv
- PublicData/Fig5A.csv
- PublicData/Fig5B.csv
- PublicData/Fig5C.csv
- PublicData/Fig5D.csv
- PublicData/Fig6A.csv
- PublicData/Fig6B.csv
- PublicData/Fig6C.csv
- PublicData/Fig7A.csv
- PublicData/Fig7B.csv
- PublicData/Fig7C.csv
- PublicData/Fig7D.csv
- PublicData/Fig7E.csv
- PublicData/Fig7F.csv
- PublicData/Fig8A.csv
- PublicData/Fig8B.csv
- PublicData/Fig8C.csv
- PublicData/Fig8D.csv
- PublicData/Fig8E.csv
- PublicData/Fig8F.csv
