# Supplementary material for: Behavioral and Network Origins of Wealth Inequality: Insights from a Virtual World
Source: PLoS One. 2014 Aug 25;9(8):e103503. doi: 10.1371/journal.pone.0103503 (PMC4143195; doi:10.1371/journal.pone.0103503)
Supplement: Data S1 — Data as plotted in Figs. 1 – 8 . (ZIP) [file pone.0103503.s007.zip › PublicData/Fig1A.csv]

19350	1
28100	0.99938
29626	0.99908
32228	0.99877
34017	0.99846
35034	0.99815
37141	0.99784
62334	0.99753
68137	0.99723
75843	0.99692
82161	0.99661
82668	0.9963
83267	0.99599
83325	0.99569
85597	0.99538
88863	0.99507
90124	0.99476
90225	0.99445
90463	0.99414
92102	0.99384
93135	0.99353
96006	0.99322
97886	0.99291
98187	0.9926
1.0006e+05	0.9923
1.002e+05	0.99199
1.0061e+05	0.99168
1.0141e+05	0.99137
1.0291e+05	0.99106
1.0809e+05	0.99076
1.1111e+05	0.99045
1.1165e+05	0.99014
1.1224e+05	0.98983
1.128e+05	0.98952
1.1554e+05	0.98921
1.1653e+05	0.98891
1.3106e+05	0.9886
1.3141e+05	0.98829
1.357e+05	0.98798
1.3592e+05	0.98767
1.3652e+05	0.98737
1.3657e+05	0.98706
1.4341e+05	0.98675
1.4419e+05	0.98644
1.4467e+05	0.98613
1.4601e+05	0.98582
1.47e+05	0.98552
1.4782e+05	0.98521
1.4823e+05	0.9849
1.4899e+05	0.98459
1.5107e+05	0.98428
1.533e+05	0.98398
1.6278e+05	0.98367
1.6417e+05	0.98336
1.6858e+05	0.98305
1.6888e+05	0.98274
1.7051e+05	0.98243
1.7829e+05	0.98213
1.7924e+05	0.98182
1.8207e+05	0.98151
1.8316e+05	0.9812
1.8630e+05	0.98089
1.8638e+05	0.98059
1.8666e+05	0.98028
1.9265e+05	0.97997
1.9612e+05	0.97966
2.0734e+05	0.97935
2.0898e+05	0.97904
2.0906e+05	0.97874
2.1197e+05	0.97843
2.1247e+05	0.97812
2.187e+05	0.97781
2.2732e+05	0.9775
2.2812e+05	0.9772
2.3762e+05	0.97689
2.451e+05	0.97658
2.4933e+05	0.97627
2.5313e+05	0.97596
2.5379e+05	0.97565
2.5423e+05	0.97535
2.5528e+05	0.97504
2.5643e+05	0.97473
2.5846e+05	0.97442
2.6468e+05	0.97411
2.6483e+05	0.97381
2.6746e+05	0.9735
2.6782e+05	0.97319
2.6793e+05	0.97288
2.6984e+05	0.97257
2.7003e+05	0.97227
2.7122e+05	0.97196
2.7733e+05	0.97165
2.7917e+05	0.97134
2.8425e+05	0.97103
2.8721e+05	0.97072
2.9138e+05	0.97042
2.9339e+05	0.97011
2.9447e+05	0.9698
2.9615e+05	0.96949
2.9722e+05	0.96918
2.978e+05	0.96888
2.9852e+05	0.96857
2.9948e+05	0.96826
2.9997e+05	0.96795
3.0001e+05	0.96764
3.0213e+05	0.96733
3.0656e+05	0.96703
3.1112e+05	0.96672
3.1458e+05	0.96641
3.1856e+05	0.9661
3.2054e+05	0.96579
3.2234e+05	0.96549
3.2803e+05	0.96518
3.3306e+05	0.96487
3.3327e+05	0.96456
3.3652e+05	0.96425
3.4174e+05	0.96394
3.505e+05	0.96364
3.5115e+05	0.96333
3.5130e+05	0.96302
3.5248e+05	0.96271
3.5508e+05	0.9624
3.5641e+05	0.9621
3.6142e+05	0.96179
3.6243e+05	0.96148
3.705e+05	0.96117
3.7067e+05	0.96086
3.7244e+05	0.96055
3.7358e+05	0.96025
3.7369e+05	0.95994
3.7593e+05	0.95963
3.7651e+05	0.95932
3.7751e+05	0.95901
3.8022e+05	0.95871
3.8066e+05	0.9584
3.8138e+05	0.95809
3.8597e+05	0.95778
3.8694e+05	0.95747
3.8767e+05	0.95716
3.9058e+05	0.95686
3.9254e+05	0.95655
3.9285e+05	0.95624
3.9551e+05	0.95593
4.016e+05	0.95562
4.0329e+05	0.95532
4.0537e+05	0.95501
4.062e+05	0.9547
4.0846e+05	0.95439
4.0863e+05	0.95408
4.1579e+05	0.95378
4.1871e+05	0.95347
4.2046e+05	0.95316
4.2323e+05	0.95285
4.2513e+05	0.95254
4.2709e+05	0.95223
4.3494e+05	0.95193
4.3922e+05	0.95162
4.4111e+05	0.95131
4.4218e+05	0.951
4.425e+05	0.95069
4.4381e+05	0.95039
4.4411e+05	0.95008
4.4972e+05	0.94977
4.5308e+05	0.94946
4.6738e+05	0.94915
4.7034e+05	0.94884
4.7088e+05	0.94854
4.7524e+05	0.94823
4.7598e+05	0.94792
4.7635e+05	0.94761
4.7708e+05	0.9473
4.9278e+05	0.947
4.9536e+05	0.94669
4.958e+05	0.94638
4.9873e+05	0.94607
5.0003e+05	0.94576
5.0942e+05	0.94545
5.1146e+05	0.94515
5.1758e+05	0.94484
5.2039e+05	0.94453
5.4565e+05	0.94422
5.5113e+05	0.94391
5.5254e+05	0.94361
5.5256e+05	0.9433
5.5394e+05	0.94299
5.55e+05	0.94268
5.5867e+05	0.94237
5.6087e+05	0.94206
5.6098e+05	0.94176
5.7148e+05	0.94145
5.7605e+05	0.94114
5.7653e+05	0.94083
5.8089e+05	0.94052
5.8256e+05	0.94022
5.8429e+05	0.93991
5.9048e+05	0.9396
5.9638e+05	0.93929
5.9656e+05	0.93898
5.9834e+05	0.93867
5.995e+05	0.93837
6.066e+05	0.93806
6.1325e+05	0.93775
6.1461e+05	0.93744
6.1463e+05	0.93713
6.1542e+05	0.93683
6.2184e+05	0.93652
6.2245e+05	0.93621
6.3264e+05	0.9359
6.3959e+05	0.93559
6.4095e+05	0.93529
6.4953e+05	0.93498
6.5883e+05	0.93467
6.6058e+05	0.93436
6.6114e+05	0.93405
6.6321e+05	0.93374
6.6406e+05	0.93344
6.6518e+05	0.93313
6.684e+05	0.93282
6.7386e+05	0.93251
6.756e+05	0.9322
6.7707e+05	0.9319
6.7937e+05	0.93159
6.8078e+05	0.93128
6.8936e+05	0.93097
6.9155e+05	0.93066
6.9484e+05	0.93035
6.9552e+05	0.93005
7.0527e+05	0.92974
7.075e+05	0.92943
7.1021e+05	0.92912
7.1349e+05	0.92881
7.1491e+05	0.92851
7.1914e+05	0.9282
7.2207e+05	0.92789
7.2227e+05	0.92758
7.2804e+05	0.92727
7.2884e+05	0.92696
7.3423e+05	0.92666
7.432e+05	0.92635
7.4324e+05	0.92604
7.4325e+05	0.92573
7.5398e+05	0.92542
7.5425e+05	0.92512
7.6718e+05	0.92481
7.6977e+05	0.9245
7.7090e+05	0.92419
7.7231e+05	0.92388
7.7465e+05	0.92357
7.7669e+05	0.92327
7.9035e+05	0.92296
7.9076e+05	0.92265
7.9734e+05	0.92234
8.0177e+05	0.92203
8.0419e+05	0.92173
8.2738e+05	0.92142
8.2888e+05	0.92111
8.2921e+05	0.9208
8.3121e+05	0.92049
8.3497e+05	0.92018
8.3789e+05	0.91988
8.3791e+05	0.91957
8.4123e+05	0.91926
8.4647e+05	0.91895
8.4678e+05	0.91864
8.4969e+05	0.91834
8.5193e+05	0.91803
8.5196e+05	0.91772
8.5218e+05	0.91741
8.5241e+05	0.9171
8.6750e+05	0.9168
8.691e+05	0.91649
8.7621e+05	0.91618
8.8381e+05	0.91587
8.8395e+05	0.91556
8.8494e+05	0.91525
8.9098e+05	0.91495
8.9648e+05	0.91464
9.018e+05	0.91433
9.0436e+05	0.91402
9.0943e+05	0.91371
9.1226e+05	0.91341
9.1242e+05	0.9131
9.1618e+05	0.91279
9.2e+05	0.91248
9.2816e+05	0.91217
9.2919e+05	0.91186
9.3097e+05	0.91156
9.3396e+05	0.91125
9.3447e+05	0.91094
9.375e+05	0.91063
9.4378e+05	0.91032
9.4602e+05	0.91002
9.4866e+05	0.90971
9.5038e+05	0.9094
9.5173e+05	0.90909
9.5337e+05	0.90878
9.5846e+05	0.90847
9.598e+05	0.90817
9.6105e+05	0.90786
9.6481e+05	0.90755
9.7912e+05	0.90724
9.8625e+05	0.90693
9.8684e+05	0.90663
9.9688e+05	0.90632
9.997e+05	0.90601
1.0024e+06	0.9057
1.0087e+06	0.90539
1.0124e+06	0.90508
1.0132e+06	0.90478
1.0139e+06	0.90447
1.019e+06	0.90416
1.0248e+06	0.90385
1.0261e+06	0.90354
1.0359e+06	0.90324
1.0473e+06	0.90293
1.0488e+06	0.90262
1.0525e+06	0.90231
1.0561e+06	0.902
1.0591e+06	0.90169
1.061e+06	0.90139
1.0614e+06	0.90108
1.0662e+06	0.90077
1.0704e+06	0.90046
1.071e+06	0.90015
1.0717e+06	0.89985
1.0738e+06	0.89954
1.0749e+06	0.89923
1.0755e+06	0.89892
1.0819e+06	0.89861
1.0822e+06	0.89831
1.0904e+06	0.898
1.0956e+06	0.89769
1.1022e+06	0.89738
1.1044e+06	0.89707
1.1263e+06	0.89676
1.1304e+06	0.89646
1.1342e+06	0.89615
1.1385e+06	0.89584
1.1415e+06	0.89553
1.1466e+06	0.89522
1.1474e+06	0.89492
1.1478e+06	0.89461
1.1492e+06	0.8943
1.1507e+06	0.89399
1.1535e+06	0.89368
1.1539e+06	0.89337
1.1587e+06	0.89307
1.1595e+06	0.89276
1.161e+06	0.89245
1.167e+06	0.89214
1.1694e+06	0.89183
1.1713e+06	0.89153
1.1888e+06	0.89122
1.2037e+06	0.89091
1.2139e+06	0.8906
1.2165e+06	0.89029
1.2314e+06	0.88998
1.2332e+06	0.88968
1.2393e+06	0.88937
1.2423e+06	0.88906
1.2454e+06	0.88875
1.2491e+06	0.88844
1.2499e+06	0.88814
1.2544e+06	0.88783
1.2641e+06	0.88752
1.2688e+06	0.88721
1.2692e+06	0.8869
1.27e+06	0.88659
1.2927e+06	0.88629
1.2947e+06	0.88598
1.3028e+06	0.88567
1.3094e+06	0.88536
1.3132e+06	0.88505
1.3325e+06	0.88475
1.3363e+06	0.88444
1.3449e+06	0.88413
1.3529e+06	0.88382
1.354e+06	0.88351
1.3558e+06	0.8832
1.3601e+06	0.8829
1.362e+06	0.88259
1.3658e+06	0.88228
1.3675e+06	0.88197
1.3713e+06	0.88166
1.3728e+06	0.88136
1.3863e+06	0.88105
1.3881e+06	0.88074
1.3891e+06	0.88043
1.39e+06	0.88012
1.3957e+06	0.87982
1.3967e+06	0.87951
1.4049e+06	0.8792
1.4054e+06	0.87889
1.4112e+06	0.87858
1.4123e+06	0.87827
1.4139e+06	0.87797
1.4191e+06	0.87766
1.4235e+06	0.87735
1.4301e+06	0.87704
1.4333e+06	0.87673
1.4363e+06	0.87643
1.4479e+06	0.87612
1.4483e+06	0.87581
1.4588e+06	0.8755
1.4601e+06	0.87519
1.4712e+06	0.87488
1.4721e+06	0.87458
1.482e+06	0.87427
1.4842e+06	0.87396
1.4884e+06	0.87365
1.4936e+06	0.87334
1.4984e+06	0.87304
1.5002e+06	0.87273
1.5024e+06	0.87242
1.5068e+06	0.87211
1.5114e+06	0.8718
1.5257e+06	0.87149
1.5284e+06	0.87119
1.5284e+06	0.87088
1.532e+06	0.87057
1.5371e+06	0.87026
1.5389e+06	0.86995
1.5424e+06	0.86965
1.5488e+06	0.86934
1.55e+06	0.86903
1.5532e+06	0.86872
1.5577e+06	0.86841
1.5638e+06	0.8681
1.5673e+06	0.8678
1.5675e+06	0.86749
1.573e+06	0.86718
1.5758e+06	0.86687
1.5799e+06	0.86656
1.5817e+06	0.86626
1.588e+06	0.86595
1.5891e+06	0.86564
1.5896e+06	0.86533
1.5923e+06	0.86502
1.5989e+06	0.86471
1.5993e+06	0.86441
1.6022e+06	0.8641
1.6064e+06	0.86379
1.6122e+06	0.86348
1.6286e+06	0.86317
1.6329e+06	0.86287
1.6341e+06	0.86256
1.6361e+06	0.86225
1.6386e+06	0.86194
1.6408e+06	0.86163
1.6457e+06	0.86133
1.6486e+06	0.86102
1.6518e+06	0.86071
1.6531e+06	0.8604
1.6581e+06	0.86009
1.6643e+06	0.85978
1.6673e+06	0.85948
1.67e+06	0.85917
1.6727e+06	0.85886
1.6764e+06	0.85855
1.6764e+06	0.85824
1.6768e+06	0.85794
1.6815e+06	0.85763
1.6961e+06	0.85732
1.6999e+06	0.85701
1.7001e+06	0.8567
1.7032e+06	0.85639
1.7085e+06	0.85609
1.7088e+06	0.85578
1.7094e+06	0.85547
1.7097e+06	0.85516
1.7104e+06	0.85485
1.7113e+06	0.85455
1.7129e+06	0.85424
1.7192e+06	0.85393
1.7203e+06	0.85362
1.7236e+06	0.85331
1.7286e+06	0.853
1.7304e+06	0.8527
1.7382e+06	0.85239
1.7389e+06	0.85208
1.7399e+06	0.85177
1.7541e+06	0.85146
1.757e+06	0.85116
1.774e+06	0.85085
1.7749e+06	0.85054
1.7823e+06	0.85023
1.7923e+06	0.84992
1.7972e+06	0.84961
1.7983e+06	0.84931
1.7995e+06	0.849
1.8021e+06	0.84869
1.8038e+06	0.84838
1.8091e+06	0.84807
1.8187e+06	0.84777
1.8263e+06	0.84746
1.8346e+06	0.84715
1.8362e+06	0.84684
1.8418e+06	0.84653
1.8433e+06	0.84622
1.8457e+06	0.84592
1.852e+06	0.84561
1.8623e+06	0.8453
1.8645e+06	0.84499
1.8655e+06	0.84468
1.8706e+06	0.84438
1.8708e+06	0.84407
1.8711e+06	0.84376
1.8914e+06	0.84345
1.8929e+06	0.84314
1.8942e+06	0.84284
1.8969e+06	0.84253
1.9011e+06	0.84222
1.9047e+06	0.84191
1.9051e+06	0.8416
1.9077e+06	0.84129
1.9274e+06	0.84099
1.9402e+06	0.84068
1.9464e+06	0.84037
1.9634e+06	0.84006
1.964e+06	0.83975
1.9682e+06	0.83945
1.9702e+06	0.83914
1.9826e+06	0.83883
2.0173e+06	0.83852
2.0219e+06	0.83821
2.0262e+06	0.8379
2.0375e+06	0.8376
2.0397e+06	0.83729
2.0416e+06	0.83698
2.0488e+06	0.83667
2.0545e+06	0.83636
2.0579e+06	0.83606
2.0733e+06	0.83575
2.0904e+06	0.83544
2.0906e+06	0.83513
2.0966e+06	0.83482
2.0994e+06	0.83451
2.1078e+06	0.83421
2.1204e+06	0.8339
2.1217e+06	0.83359
2.1239e+06	0.83328
2.1248e+06	0.83297
2.1257e+06	0.83267
2.1285e+06	0.83236
2.1395e+06	0.83205
2.1539e+06	0.83174
2.1578e+06	0.83143
2.1746e+06	0.83112
2.187e+06	0.83082
2.2054e+06	0.83051
2.2124e+06	0.8302
2.2135e+06	0.82989
2.2218e+06	0.82958
2.2291e+06	0.82928
2.2312e+06	0.82897
2.2317e+06	0.82866
2.239e+06	0.82835
2.2422e+06	0.82804
2.2461e+06	0.82773
2.2487e+06	0.82743
2.2502e+06	0.82712
2.2667e+06	0.82681
2.2792e+06	0.8265
2.2843e+06	0.82619
2.2914e+06	0.82589
2.2927e+06	0.82558
2.3163e+06	0.82527
2.3262e+06	0.82496
2.345e+06	0.82465
2.3454e+06	0.82435
2.3461e+06	0.82404
2.348e+06	0.82373
2.3514e+06	0.82342
2.3518e+06	0.82311
2.3777e+06	0.8228
2.3821e+06	0.8225
2.3846e+06	0.82219
2.396e+06	0.82188
2.4029e+06	0.82157
2.4058e+06	0.82126
2.4075e+06	0.82096
2.4081e+06	0.82065
2.4087e+06	0.82034
2.4103e+06	0.82003
2.411e+06	0.81972
2.4154e+06	0.81941
2.4197e+06	0.81911
2.4339e+06	0.8188
2.4356e+06	0.81849
2.4359e+06	0.81818
2.4422e+06	0.81787
2.4526e+06	0.81757
2.4563e+06	0.81726
2.4636e+06	0.81695
2.4643e+06	0.81664
2.4715e+06	0.81633
2.476e+06	0.81602
2.4784e+06	0.81572
2.4823e+06	0.81541
2.4988e+06	0.8151
2.5278e+06	0.81479
2.5402e+06	0.81448
2.5402e+06	0.81418
2.5432e+06	0.81387
2.5441e+06	0.81356
2.5447e+06	0.81325
2.5496e+06	0.81294
2.5504e+06	0.81263
2.5553e+06	0.81233
2.5609e+06	0.81202
2.5762e+06	0.81171
2.5883e+06	0.8114
2.5917e+06	0.81109
2.5952e+06	0.81079
2.5964e+06	0.81048
2.5973e+06	0.81017
2.5975e+06	0.80986
2.6019e+06	0.80955
2.6096e+06	0.80924
2.6177e+06	0.80894
2.6348e+06	0.80863
2.64e+06	0.80832
2.6435e+06	0.80801
2.6534e+06	0.8077
2.6542e+06	0.8074
2.6559e+06	0.80709
2.6581e+06	0.80678
2.6625e+06	0.80647
2.6766e+06	0.80616
2.6772e+06	0.80586
2.6974e+06	0.80555
2.6987e+06	0.80524
2.712e+06	0.80493
2.7308e+06	0.80462
2.7322e+06	0.80431
2.7357e+06	0.80401
2.7358e+06	0.8037
2.7451e+06	0.80339
2.7453e+06	0.80308
2.7576e+06	0.80277
2.7629e+06	0.80247
2.7645e+06	0.80216
2.775e+06	0.80185
2.7811e+06	0.80154
2.7903e+06	0.80123
2.7961e+06	0.80092
2.7972e+06	0.80062
2.814e+06	0.80031
2.8238e+06	0.8
2.824e+06	0.79969
2.8291e+06	0.79938
2.8352e+06	0.79908
2.8466e+06	0.79877
2.8526e+06	0.79846
2.8729e+06	0.79815
2.8769e+06	0.79784
2.8845e+06	0.79753
2.8991e+06	0.79723
2.9023e+06	0.79692
2.9149e+06	0.79661
2.9338e+06	0.7963
2.9345e+06	0.79599
2.9691e+06	0.79569
2.9725e+06	0.79538
2.9795e+06	0.79507
2.9857e+06	0.79476
3.0359e+06	0.79445
3.0429e+06	0.79414
3.0507e+06	0.79384
3.0522e+06	0.79353
3.0606e+06	0.79322
3.0657e+06	0.79291
3.0742e+06	0.7926
3.0849e+06	0.7923
3.0962e+06	0.79199
3.1109e+06	0.79168
3.1197e+06	0.79137
3.1302e+06	0.79106
3.1308e+06	0.79076
3.1355e+06	0.79045
3.1429e+06	0.79014
3.1481e+06	0.78983
3.1496e+06	0.78952
3.1581e+06	0.78921
3.1778e+06	0.78891
3.1787e+06	0.7886
3.1839e+06	0.78829
3.1849e+06	0.78798
3.1871e+06	0.78767
3.1886e+06	0.78737
3.1991e+06	0.78706
3.2032e+06	0.78675
3.2164e+06	0.78644
3.2182e+06	0.78613
3.2242e+06	0.78582
3.2272e+06	0.78552
3.2334e+06	0.78521
3.2356e+06	0.7849
3.2434e+06	0.78459
3.246e+06	0.78428
3.2461e+06	0.78398
3.2464e+06	0.78367
3.2482e+06	0.78336
3.2515e+06	0.78305
3.2526e+06	0.78274
3.2533e+06	0.78243
3.2599e+06	0.78213
3.27e+06	0.78182
3.2873e+06	0.78151
3.2924e+06	0.7812
3.2968e+06	0.78089
3.2988e+06	0.78059
3.2989e+06	0.78028
3.3151e+06	0.77997
3.3232e+06	0.77966
3.331e+06	0.77935
3.334e+06	0.77904
3.3353e+06	0.77874
3.3479e+06	0.77843
3.3503e+06	0.77812
3.3509e+06	0.77781
3.3584e+06	0.7775
3.3627e+06	0.7772
3.3716e+06	0.77689
3.3811e+06	0.77658
3.3831e+06	0.77627
3.4036e+06	0.77596
3.4062e+06	0.77565
3.4124e+06	0.77535
3.4135e+06	0.77504
3.4254e+06	0.77473
3.43e+06	0.77442
3.4491e+06	0.77411
3.4623e+06	0.77381
3.4847e+06	0.7735
3.4914e+06	0.77319
3.494e+06	0.77288
3.5005e+06	0.77257
3.5238e+06	0.77227
3.5423e+06	0.77196
3.5443e+06	0.77165
3.5469e+06	0.77134
3.5559e+06	0.77103
3.5578e+06	0.77072
3.5631e+06	0.77042
3.5634e+06	0.77011
3.564e+06	0.7698
3.5686e+06	0.76949
3.5689e+06	0.76918
3.5792e+06	0.76888
3.5866e+06	0.76857
3.5989e+06	0.76826
3.6053e+06	0.76795
3.6059e+06	0.76764
3.637e+06	0.76733
3.6431e+06	0.76703
3.6447e+06	0.76672
3.6679e+06	0.76641
3.6684e+06	0.7661
3.6835e+06	0.76579
3.6852e+06	0.76549
3.6934e+06	0.76518
3.6974e+06	0.76487
3.7047e+06	0.76456
3.7204e+06	0.76425
3.7226e+06	0.76394
3.7293e+06	0.76364
3.7367e+06	0.76333
3.7676e+06	0.76302
3.7779e+06	0.76271
3.7853e+06	0.7624
3.7865e+06	0.7621
3.7914e+06	0.76179
3.7961e+06	0.76148
3.7979e+06	0.76117
3.8119e+06	0.76086
3.8403e+06	0.76055
3.8457e+06	0.76025
3.8468e+06	0.75994
3.8493e+06	0.75963
3.8495e+06	0.75932
3.8582e+06	0.75901
3.8594e+06	0.75871
3.865e+06	0.7584
3.8752e+06	0.75809
3.8834e+06	0.75778
3.8864e+06	0.75747
3.8939e+06	0.75716
3.8949e+06	0.75686
3.8993e+06	0.75655
3.9052e+06	0.75624
3.9083e+06	0.75593
3.9095e+06	0.75562
3.9174e+06	0.75532
3.9201e+06	0.75501
3.9207e+06	0.7547
3.9412e+06	0.75439
3.9699e+06	0.75408
3.9854e+06	0.75378
3.9894e+06	0.75347
4.0159e+06	0.75316
4.0421e+06	0.75285
4.0985e+06	0.75254
4.0996e+06	0.75223
4.0999e+06	0.75193
4.1184e+06	0.75162
4.1204e+06	0.75131
4.1213e+06	0.751
4.1238e+06	0.75069
4.1344e+06	0.75039
4.1422e+06	0.75008
4.1519e+06	0.74977
4.203e+06	0.74946
4.2160e+06	0.74915
4.2169e+06	0.74884
4.2239e+06	0.74854
4.236e+06	0.74823
4.252e+06	0.74792
4.257e+06	0.74761
4.2583e+06	0.7473
4.2659e+06	0.747
4.2785e+06	0.74669
4.2825e+06	0.74638
4.2915e+06	0.74607
4.2956e+06	0.74576
4.2976e+06	0.74545
4.2995e+06	0.74515
4.3067e+06	0.74484
4.3177e+06	0.74453
4.3373e+06	0.74422
4.3571e+06	0.74391
4.3598e+06	0.74361
4.3698e+06	0.7433
4.3698e+06	0.74299
4.3729e+06	0.74268
4.3969e+06	0.74237
4.3988e+06	0.74206
4.4175e+06	0.74176
4.4251e+06	0.74145
4.4291e+06	0.74114
4.4356e+06	0.74083
4.4358e+06	0.74052
4.4369e+06	0.74022
4.442e+06	0.73991
4.4606e+06	0.7396
4.4615e+06	0.73929
4.489e+06	0.73898
4.497e+06	0.73867
4.5161e+06	0.73837
4.5232e+06	0.73806
4.5341e+06	0.73775
4.5397e+06	0.73744
4.5494e+06	0.73713
4.5585e+06	0.73683
4.5653e+06	0.73652
4.5696e+06	0.73621
4.5742e+06	0.7359
4.5794e+06	0.73559
4.5835e+06	0.73529
4.5904e+06	0.73498
4.6043e+06	0.73467
4.6066e+06	0.73436
4.6195e+06	0.73405
4.6223e+06	0.73374
4.6365e+06	0.73344
4.6385e+06	0.73313
4.6446e+06	0.73282
4.6446e+06	0.73251
4.6553e+06	0.7322
4.663e+06	0.7319
4.6826e+06	0.73159
4.6876e+06	0.73128
4.6973e+06	0.73097
4.7013e+06	0.73066
4.7076e+06	0.73035
4.7107e+06	0.73005
4.7168e+06	0.72974
4.7407e+06	0.72943
4.7582e+06	0.72912
4.7744e+06	0.72881
4.7799e+06	0.72851
4.7827e+06	0.7282
4.7830e+06	0.72789
4.7921e+06	0.72758
4.7973e+06	0.72727
4.8101e+06	0.72696
4.8167e+06	0.72666
4.827e+06	0.72635
4.8285e+06	0.72604
4.834e+06	0.72573
4.8522e+06	0.72542
4.8539e+06	0.72512
4.8567e+06	0.72481
4.8732e+06	0.7245
4.8761e+06	0.72419
4.8808e+06	0.72388
4.8812e+06	0.72357
4.8831e+06	0.72327
4.884e+06	0.72296
4.8949e+06	0.72265
4.9132e+06	0.72234
4.9336e+06	0.72203
4.9364e+06	0.72173
4.9511e+06	0.72142
4.9549e+06	0.72111
4.9552e+06	0.7208
4.9597e+06	0.72049
4.9669e+06	0.72018
4.9729e+06	0.71988
4.9744e+06	0.71957
4.9787e+06	0.71926
4.9814e+06	0.71895
4.9889e+06	0.71864
4.9929e+06	0.71834
4.9932e+06	0.71803
4.9966e+06	0.71772
4.9977e+06	0.71741
5.0008e+06	0.7171
5.0024e+06	0.7168
5.0158e+06	0.71649
5.0274e+06	0.71618
5.0306e+06	0.71587
5.0612e+06	0.71556
5.0826e+06	0.71525
5.0839e+06	0.71495
5.0889e+06	0.71464
5.0934e+06	0.71433
5.1019e+06	0.71402
5.1122e+06	0.71371
5.1311e+06	0.71341
5.1684e+06	0.7131
5.1724e+06	0.71279
5.173e+06	0.71248
5.1749e+06	0.71217
5.1773e+06	0.71186
5.1975e+06	0.71156
5.2185e+06	0.71125
5.2259e+06	0.71094
5.2342e+06	0.71063
5.2362e+06	0.71032
5.237e+06	0.71002
5.275e+06	0.70971
5.2801e+06	0.7094
5.2907e+06	0.70909
5.2975e+06	0.70878
5.3014e+06	0.70847
5.3147e+06	0.70817
5.3159e+06	0.70786
5.3225e+06	0.70755
5.3378e+06	0.70724
5.3449e+06	0.70693
5.3455e+06	0.70663
5.3553e+06	0.70632
5.3677e+06	0.70601
5.3687e+06	0.7057
5.3775e+06	0.70539
5.3798e+06	0.70508
5.3802e+06	0.70478
5.3844e+06	0.70447
5.4004e+06	0.70416
5.4315e+06	0.70385
5.4395e+06	0.70354
5.4414e+06	0.70324
5.442e+06	0.70293
5.4429e+06	0.70262
5.4435e+06	0.70231
5.455e+06	0.702
5.459e+06	0.70169
5.4824e+06	0.70139
5.4943e+06	0.70108
5.5085e+06	0.70077
5.5118e+06	0.70046
5.5184e+06	0.70015
5.52e+06	0.69985
5.5287e+06	0.69954
5.5323e+06	0.69923
5.5324e+06	0.69892
5.5334e+06	0.69861
5.5338e+06	0.69831
5.55e+06	0.698
5.5563e+06	0.69769
5.5766e+06	0.69738
5.6026e+06	0.69707
5.6031e+06	0.69676
5.6244e+06	0.69646
5.6322e+06	0.69615
5.6336e+06	0.69584
5.6493e+06	0.69553
5.6497e+06	0.69522
5.6629e+06	0.69492
5.6782e+06	0.69461
5.6786e+06	0.6943
5.6798e+06	0.69399
5.6812e+06	0.69368
5.6825e+06	0.69337
5.6853e+06	0.69307
5.71e+06	0.69276
5.7156e+06	0.69245
5.7211e+06	0.69214
5.7344e+06	0.69183
5.7397e+06	0.69153
5.7442e+06	0.69122
5.7628e+06	0.69091
5.7662e+06	0.6906
5.7686e+06	0.69029
5.7768e+06	0.68998
5.7821e+06	0.68968
5.7862e+06	0.68937
5.7925e+06	0.68906
5.8066e+06	0.68875
5.8104e+06	0.68844
5.8128e+06	0.68814
5.8132e+06	0.68783
5.8151e+06	0.68752
5.8175e+06	0.68721
5.8211e+06	0.6869
5.8276e+06	0.68659
5.8296e+06	0.68629
5.8446e+06	0.68598
5.8531e+06	0.68567
5.8589e+06	0.68536
5.8668e+06	0.68505
5.8672e+06	0.68475
5.8693e+06	0.68444
5.8842e+06	0.68413
5.8973e+06	0.68382
5.9209e+06	0.68351
5.9247e+06	0.6832
5.9305e+06	0.6829
5.9351e+06	0.68259
5.9417e+06	0.68228
5.95e+06	0.68197
5.9532e+06	0.68166
5.9547e+06	0.68136
5.9581e+06	0.68105
5.9585e+06	0.68074
5.979e+06	0.68043
5.9918e+06	0.68012
5.9926e+06	0.67982
5.9994e+06	0.67951
6.007e+06	0.6792
6.0135e+06	0.67889
6.0298e+06	0.67858
6.043e+06	0.67827
6.0528e+06	0.67797
6.0555e+06	0.67766
6.0561e+06	0.67735
6.0569e+06	0.67704
6.0586e+06	0.67673
6.0758e+06	0.67643
6.0803e+06	0.67612
6.0844e+06	0.67581
6.0859e+06	0.6755
6.1101e+06	0.67519
6.1136e+06	0.67488
6.1142e+06	0.67458
6.1161e+06	0.67427
6.1191e+06	0.67396
6.1244e+06	0.67365
6.1494e+06	0.67334
6.1653e+06	0.67304
6.1805e+06	0.67273
6.1817e+06	0.67242
6.1955e+06	0.67211
6.1976e+06	0.6718
6.2007e+06	0.67149
6.2128e+06	0.67119
6.2161e+06	0.67088
6.2167e+06	0.67057
6.2414e+06	0.67026
6.2419e+06	0.66995
6.2439e+06	0.66965
6.2485e+06	0.66934
6.2535e+06	0.66903
6.2692e+06	0.66872
6.2802e+06	0.66841
6.2819e+06	0.6681
6.285e+06	0.6678
6.3108e+06	0.66749
6.3235e+06	0.66718
6.3353e+06	0.66687
6.3668e+06	0.66656
6.372e+06	0.66626
6.3732e+06	0.66595
6.3972e+06	0.66564
6.4455e+06	0.66533
6.4495e+06	0.66502
6.4618e+06	0.66471
6.4685e+06	0.66441
6.4695e+06	0.6641
6.47e+06	0.66379
6.4942e+06	0.66348
6.4971e+06	0.66317
6.5264e+06	0.66287
6.5266e+06	0.66256
6.5445e+06	0.66225
6.5457e+06	0.66194
6.5512e+06	0.66163
6.5567e+06	0.66133
6.5615e+06	0.66102
6.5794e+06	0.66071
6.6345e+06	0.6604
6.6387e+06	0.66009
6.6431e+06	0.65978
6.6432e+06	0.65948
6.6498e+06	0.65917
6.656e+06	0.65886
6.6574e+06	0.65855
6.6634e+06	0.65824
6.6747e+06	0.65794
6.6896e+06	0.65763
6.7145e+06	0.65732
6.7243e+06	0.65701
6.7245e+06	0.6567
6.7394e+06	0.65639
6.7449e+06	0.65609
6.755e+06	0.65578
6.7658e+06	0.65547
6.7793e+06	0.65516
6.78e+06	0.65485
6.7838e+06	0.65455
6.8004e+06	0.65424
6.806e+06	0.65393
6.8474e+06	0.65362
6.8567e+06	0.65331
6.8738e+06	0.653
6.8764e+06	0.6527
6.8844e+06	0.65239
6.8858e+06	0.65208
6.8894e+06	0.65177
6.9028e+06	0.65146
6.9116e+06	0.65116
6.9179e+06	0.65085
6.918e+06	0.65054
6.9181e+06	0.65023
6.9201e+06	0.64992
6.9222e+06	0.64961
6.9295e+06	0.64931
6.9464e+06	0.649
6.9484e+06	0.64869
6.9532e+06	0.64838
6.9574e+06	0.64807
6.9692e+06	0.64777
6.9728e+06	0.64746
6.9777e+06	0.64715
6.98e+06	0.64684
7.0038e+06	0.64653
7.0088e+06	0.64622
7.0236e+06	0.64592
7.0312e+06	0.64561
7.0355e+06	0.6453
7.0447e+06	0.64499
7.0473e+06	0.64468
7.0638e+06	0.64438
7.0694e+06	0.64407
7.0696e+06	0.64376
7.1132e+06	0.64345
7.131e+06	0.64314
7.1384e+06	0.64284
7.1579e+06	0.64253
7.1592e+06	0.64222
7.1972e+06	0.64191
7.1992e+06	0.6416
7.2054e+06	0.64129
7.2064e+06	0.64099
7.218e+06	0.64068
7.2189e+06	0.64037
7.2213e+06	0.64006
7.222e+06	0.63975
7.2227e+06	0.63945
7.2295e+06	0.63914
7.235e+06	0.63883
7.2378e+06	0.63852
7.2472e+06	0.63821
7.2482e+06	0.6379
7.2482e+06	0.6376
7.2549e+06	0.63729
7.3013e+06	0.63698
7.3125e+06	0.63667
7.313e+06	0.63636
7.3179e+06	0.63606
7.3195e+06	0.63575
7.3283e+06	0.63544
7.3289e+06	0.63513
7.3363e+06	0.63482
7.3469e+06	0.63451
7.353e+06	0.63421
7.3542e+06	0.6339
7.3667e+06	0.63359
7.3737e+06	0.63328
7.3794e+06	0.63297
7.3842e+06	0.63267
7.3842e+06	0.63236
7.4024e+06	0.63205
7.4116e+06	0.63174
7.4161e+06	0.63143
7.4234e+06	0.63112
7.4331e+06	0.63082
7.4385e+06	0.63051
7.4396e+06	0.6302
7.459e+06	0.62989
7.4924e+06	0.62958
7.5029e+06	0.62928
7.5187e+06	0.62897
7.5392e+06	0.62866
7.5396e+06	0.62835
7.572e+06	0.62804
7.5779e+06	0.62773
7.5995e+06	0.62743
7.6179e+06	0.62712
7.6326e+06	0.62681
7.6479e+06	0.6265
7.6692e+06	0.62619
7.6809e+06	0.62589
7.6858e+06	0.62558
7.6893e+06	0.62527
7.7063e+06	0.62496
7.7065e+06	0.62465
7.7138e+06	0.62435
7.7243e+06	0.62404
7.7456e+06	0.62373
7.7487e+06	0.62342
7.7494e+06	0.62311
7.7561e+06	0.6228
7.7925e+06	0.6225
7.7931e+06	0.62219
7.8266e+06	0.62188
7.8432e+06	0.62157
7.8455e+06	0.62126
7.8571e+06	0.62096
7.8589e+06	0.62065
7.8613e+06	0.62034
7.8832e+06	0.62003
7.897e+06	0.61972
7.8984e+06	0.61941
7.9198e+06	0.61911
7.9212e+06	0.6188
7.9477e+06	0.61849
7.9502e+06	0.61818
7.9512e+06	0.61787
7.9517e+06	0.61757
7.957e+06	0.61726
7.9626e+06	0.61695
7.995e+06	0.61664
8.0095e+06	0.61633
8.0169e+06	0.61602
8.0202e+06	0.61572
8.0224e+06	0.61541
8.0476e+06	0.6151
8.0561e+06	0.61479
8.0748e+06	0.61448
8.0791e+06	0.61418
8.0963e+06	0.61387
8.0974e+06	0.61356
8.1021e+06	0.61325
8.1132e+06	0.61294
8.1243e+06	0.61263
8.126e+06	0.61233
8.131e+06	0.61202
8.1319e+06	0.61171
8.134e+06	0.6114
8.1387e+06	0.61109
8.1664e+06	0.61079
8.1797e+06	0.61048
8.1888e+06	0.61017
8.199e+06	0.60986
8.2e+06	0.60955
8.2048e+06	0.60924
8.2109e+06	0.60894
8.2167e+06	0.60863
8.2336e+06	0.60832
8.2351e+06	0.60801
8.24e+06	0.6077
8.2464e+06	0.6074
8.2564e+06	0.60709
8.2712e+06	0.60678
8.2744e+06	0.60647
8.3018e+06	0.60616
8.3068e+06	0.60586
8.3152e+06	0.60555
8.3247e+06	0.60524
8.326e+06	0.60493
8.3262e+06	0.60462
8.3312e+06	0.60431
8.3471e+06	0.60401
8.3717e+06	0.6037
8.3904e+06	0.60339
8.392e+06	0.60308
8.3986e+06	0.60277
8.4142e+06	0.60247
8.4499e+06	0.60216
8.4533e+06	0.60185
8.4714e+06	0.60154
8.4783e+06	0.60123
8.4861e+06	0.60092
8.4873e+06	0.60062
8.4875e+06	0.60031
8.516e+06	0.6
8.5185e+06	0.59969
8.5197e+06	0.59938
8.536e+06	0.59908
8.5366e+06	0.59877
8.5492e+06	0.59846
8.5538e+06	0.59815
8.5552e+06	0.59784
8.571e+06	0.59753
8.5783e+06	0.59723
8.5953e+06	0.59692
8.6247e+06	0.59661
8.639e+06	0.5963
8.6455e+06	0.59599
8.6537e+06	0.59569
8.6651e+06	0.59538
8.67e+06	0.59507
8.6821e+06	0.59476
8.7e+06	0.59445
8.7061e+06	0.59414
8.7287e+06	0.59384
8.7656e+06	0.59353
8.7667e+06	0.59322
8.7691e+06	0.59291
8.791e+06	0.5926
8.7957e+06	0.5923
8.7962e+06	0.59199
8.7995e+06	0.59168
8.8133e+06	0.59137
8.819e+06	0.59106
8.8212e+06	0.59076
8.8334e+06	0.59045
8.8351e+06	0.59014
8.8562e+06	0.58983
8.8622e+06	0.58952
8.8657e+06	0.58921
8.8715e+06	0.58891
8.8769e+06	0.5886
8.8769e+06	0.58829
8.8954e+06	0.58798
8.8985e+06	0.58767
8.9022e+06	0.58737
8.9185e+06	0.58706
8.9265e+06	0.58675
8.9393e+06	0.58644
8.9427e+06	0.58613
8.9442e+06	0.58582
8.961e+06	0.58552
8.9687e+06	0.58521
9.0121e+06	0.5849
9.0293e+06	0.58459
9.037e+06	0.58428
9.0372e+06	0.58398
9.0376e+06	0.58367
9.0583e+06	0.58336
9.0678e+06	0.58305
9.0847e+06	0.58274
9.0876e+06	0.58243
9.1074e+06	0.58213
9.1293e+06	0.58182
9.1322e+06	0.58151
9.2023e+06	0.5812
9.205e+06	0.58089
9.211e+06	0.58059
9.2245e+06	0.58028
9.2254e+06	0.57997
9.2258e+06	0.57966
9.2581e+06	0.57935
9.2636e+06	0.57904
9.2657e+06	0.57874
9.278e+06	0.57843
9.2863e+06	0.57812
9.2958e+06	0.57781
9.2993e+06	0.5775
9.3137e+06	0.5772
9.3151e+06	0.57689
9.3309e+06	0.57658
9.3534e+06	0.57627
9.3556e+06	0.57596
9.3563e+06	0.57565
9.3667e+06	0.57535
9.3675e+06	0.57504
9.3743e+06	0.57473
9.3758e+06	0.57442
9.3996e+06	0.57411
9.4066e+06	0.57381
9.408e+06	0.5735
9.4143e+06	0.57319
9.4244e+06	0.57288
9.4295e+06	0.57257
9.4398e+06	0.57227
9.4405e+06	0.57196
9.4507e+06	0.57165
9.4565e+06	0.57134
9.485e+06	0.57103
9.4851e+06	0.57072
9.4954e+06	0.57042
9.5085e+06	0.57011
9.5086e+06	0.5698
9.5092e+06	0.56949
9.5128e+06	0.56918
9.5294e+06	0.56888
9.5371e+06	0.56857
9.5452e+06	0.56826
9.5467e+06	0.56795
9.5486e+06	0.56764
9.5491e+06	0.56733
9.5554e+06	0.56703
9.5561e+06	0.56672
9.5757e+06	0.56641
9.5932e+06	0.5661
9.5936e+06	0.56579
9.6297e+06	0.56549
9.6374e+06	0.56518
9.6514e+06	0.56487
9.653e+06	0.56456
9.6555e+06	0.56425
9.6782e+06	0.56394
9.7091e+06	0.56364
9.7234e+06	0.56333
9.7268e+06	0.56302
9.7289e+06	0.56271
9.7403e+06	0.5624
9.7475e+06	0.5621
9.7636e+06	0.56179
9.7653e+06	0.56148
9.7834e+06	0.56117
9.8025e+06	0.56086
9.818e+06	0.56055
9.8277e+06	0.56025
9.8319e+06	0.55994
9.8677e+06	0.55963
9.8683e+06	0.55932
9.8716e+06	0.55901
9.9084e+06	0.55871
9.911e+06	0.5584
9.9211e+06	0.55809
9.9345e+06	0.55778
9.945e+06	0.55747
9.9503e+06	0.55716
9.9541e+06	0.55686
9.9581e+06	0.55655
9.9707e+06	0.55624
1.0013e+07	0.55593
1.0013e+07	0.55562
1.0026e+07	0.55532
1.0042e+07	0.55501
1.0046e+07	0.5547
1.005e+07	0.55439
1.0088e+07	0.55408
1.0098e+07	0.55378
1.0099e+07	0.55347
1.0108e+07	0.55316
1.0117e+07	0.55285
1.0144e+07	0.55254
1.0152e+07	0.55223
1.0176e+07	0.55193
1.0186e+07	0.55162
1.0188e+07	0.55131
1.0206e+07	0.551
1.0215e+07	0.55069
1.0226e+07	0.55039
1.0238e+07	0.55008
1.0272e+07	0.54977
1.0281e+07	0.54946
1.0286e+07	0.54915
1.03e+07	0.54884
1.0314e+07	0.54854
1.0322e+07	0.54823
1.033e+07	0.54792
1.0345e+07	0.54761
1.0381e+07	0.5473
1.0392e+07	0.547
1.0418e+07	0.54669
1.0432e+07	0.54638
1.0453e+07	0.54607
1.0459e+07	0.54576
1.0468e+07	0.54545
1.0483e+07	0.54515
1.0494e+07	0.54484
1.0495e+07	0.54453
1.0495e+07	0.54422
1.0524e+07	0.54391
1.0527e+07	0.54361
1.0564e+07	0.5433
1.0566e+07	0.54299
1.0591e+07	0.54268
1.0593e+07	0.54237
1.0594e+07	0.54206
1.0634e+07	0.54176
1.0651e+07	0.54145
1.0674e+07	0.54114
1.0675e+07	0.54083
1.0686e+07	0.54052
1.0692e+07	0.54022
1.0729e+07	0.53991
1.0745e+07	0.5396
1.0754e+07	0.53929
1.077e+07	0.53898
1.077e+07	0.53867
1.0782e+07	0.53837
1.0807e+07	0.53806
1.082e+07	0.53775
1.0825e+07	0.53744
1.0834e+07	0.53713
1.0836e+07	0.53683
1.0842e+07	0.53652
1.0844e+07	0.53621
1.0847e+07	0.5359
1.0849e+07	0.53559
1.085e+07	0.53529
1.0868e+07	0.53498
1.0895e+07	0.53467
1.0904e+07	0.53436
1.0906e+07	0.53405
1.0927e+07	0.53374
1.0956e+07	0.53344
1.0957e+07	0.53313
1.0968e+07	0.53282
1.0973e+07	0.53251
1.0979e+07	0.5322
1.0982e+07	0.5319
1.1e+07	0.53159
1.1014e+07	0.53128
1.1027e+07	0.53097
1.1046e+07	0.53066
1.1055e+07	0.53035
1.1058e+07	0.53005
1.1066e+07	0.52974
1.1069e+07	0.52943
1.1075e+07	0.52912
1.1087e+07	0.52881
1.1106e+07	0.52851
1.1121e+07	0.5282
1.1121e+07	0.52789
1.1125e+07	0.52758
1.1126e+07	0.52727
1.1133e+07	0.52696
1.1139e+07	0.52666
1.1151e+07	0.52635
1.1152e+07	0.52604
1.1159e+07	0.52573
1.1166e+07	0.52542
1.1168e+07	0.52512
1.1184e+07	0.52481
1.12e+07	0.5245
1.1201e+07	0.52419
1.1207e+07	0.52388
1.1221e+07	0.52357
1.1223e+07	0.52327
1.1223e+07	0.52296
1.1235e+07	0.52265
1.1248e+07	0.52234
1.1257e+07	0.52203
1.1262e+07	0.52173
1.1263e+07	0.52142
1.1269e+07	0.52111
1.1282e+07	0.5208
1.1282e+07	0.52049
1.1313e+07	0.52018
1.1326e+07	0.51988
1.133e+07	0.51957
1.134e+07	0.51926
1.1353e+07	0.51895
1.1354e+07	0.51864
1.1406e+07	0.51834
1.1431e+07	0.51803
1.1441e+07	0.51772
1.1444e+07	0.51741
1.1453e+07	0.5171
1.1458e+07	0.5168
1.1458e+07	0.51649
1.1476e+07	0.51618
1.1478e+07	0.51587
1.1482e+07	0.51556
1.1506e+07	0.51525
1.152e+07	0.51495
1.1525e+07	0.51464
1.1531e+07	0.51433
1.1543e+07	0.51402
1.1555e+07	0.51371
1.1568e+07	0.51341
1.1569e+07	0.5131
1.1615e+07	0.51279
1.1621e+07	0.51248
1.1627e+07	0.51217
1.1663e+07	0.51186
1.1705e+07	0.51156
1.1706e+07	0.51125
1.1719e+07	0.51094
1.1721e+07	0.51063
1.1748e+07	0.51032
1.175e+07	0.51002
1.176e+07	0.50971
1.1767e+07	0.5094
1.1772e+07	0.50909
1.1798e+07	0.50878
1.1812e+07	0.50847
1.1829e+07	0.50817
1.1883e+07	0.50786
1.1885e+07	0.50755
1.1889e+07	0.50724
1.1892e+07	0.50693
1.1895e+07	0.50663
1.1897e+07	0.50632
1.1906e+07	0.50601
1.1912e+07	0.5057
1.1925e+07	0.50539
1.1938e+07	0.50508
1.1942e+07	0.50478
1.1963e+07	0.50447
1.1983e+07	0.50416
1.1984e+07	0.50385
1.1985e+07	0.50354
1.2013e+07	0.50324
1.2025e+07	0.50293
1.2033e+07	0.50262
1.2037e+07	0.50231
1.204e+07	0.502
1.2066e+07	0.50169
1.2084e+07	0.50139
1.2087e+07	0.50108
1.2089e+07	0.50077
1.2092e+07	0.50046
1.2148e+07	0.50015
1.2177e+07	0.49985
1.2178e+07	0.49954
1.2191e+07	0.49923
1.2197e+07	0.49892
1.2205e+07	0.49861
1.2215e+07	0.49831
1.225e+07	0.498
1.2258e+07	0.49769
1.2282e+07	0.49738
1.2294e+07	0.49707
1.2295e+07	0.49676
1.2298e+07	0.49646
1.2321e+07	0.49615
1.2327e+07	0.49584
1.2331e+07	0.49553
1.2341e+07	0.49522
1.2372e+07	0.49492
1.2379e+07	0.49461
1.24e+07	0.4943
1.2404e+07	0.49399
1.2404e+07	0.49368
1.241e+07	0.49337
1.242e+07	0.49307
1.2424e+07	0.49276
1.2426e+07	0.49245
1.2431e+07	0.49214
1.2447e+07	0.49183
1.2457e+07	0.49153
1.2474e+07	0.49122
1.2479e+07	0.49091
1.2481e+07	0.4906
1.2487e+07	0.49029
1.2498e+07	0.48998
1.2503e+07	0.48968
1.2514e+07	0.48937
1.2527e+07	0.48906
1.2542e+07	0.48875
1.2572e+07	0.48844
1.2586e+07	0.48814
1.2601e+07	0.48783
1.2603e+07	0.48752
1.2607e+07	0.48721
1.2613e+07	0.4869
1.2613e+07	0.48659
1.2648e+07	0.48629
1.2657e+07	0.48598
1.2663e+07	0.48567
1.2686e+07	0.48536
1.2689e+07	0.48505
1.2722e+07	0.48475
1.2757e+07	0.48444
1.276e+07	0.48413
1.2776e+07	0.48382
1.2792e+07	0.48351
1.2811e+07	0.4832
1.2828e+07	0.4829
1.2876e+07	0.48259
1.2882e+07	0.48228
1.2883e+07	0.48197
1.2914e+07	0.48166
1.2921e+07	0.48136
1.2929e+07	0.48105
1.2937e+07	0.48074
1.2942e+07	0.48043
1.2944e+07	0.48012
1.2969e+07	0.47982
1.297e+07	0.47951
1.2979e+07	0.4792
1.2998e+07	0.47889
1.3028e+07	0.47858
1.303e+07	0.47827
1.3031e+07	0.47797
1.3098e+07	0.47766
1.3101e+07	0.47735
1.3111e+07	0.47704
1.3119e+07	0.47673
1.3121e+07	0.47643
1.3121e+07	0.47612
1.3133e+07	0.47581
1.314e+07	0.4755
1.3147e+07	0.47519
1.3163e+07	0.47488
1.3166e+07	0.47458
1.3171e+07	0.47427
1.3182e+07	0.47396
1.3194e+07	0.47365
1.3211e+07	0.47334
1.3234e+07	0.47304
1.3239e+07	0.47273
1.325e+07	0.47242
1.3251e+07	0.47211
1.3264e+07	0.4718
1.3282e+07	0.47149
1.33e+07	0.47119
1.3312e+07	0.47088
1.3315e+07	0.47057
1.3319e+07	0.47026
1.3332e+07	0.46995
1.3335e+07	0.46965
1.334e+07	0.46934
1.3349e+07	0.46903
1.3377e+07	0.46872
1.3378e+07	0.46841
1.3386e+07	0.4681
1.3388e+07	0.4678
1.3412e+07	0.46749
1.3426e+07	0.46718
1.3429e+07	0.46687
1.3454e+07	0.46656
1.3463e+07	0.46626
1.3464e+07	0.46595
1.3469e+07	0.46564
1.3488e+07	0.46533
1.349e+07	0.46502
1.353e+07	0.46471
1.3532e+07	0.46441
1.3539e+07	0.4641
1.3544e+07	0.46379
1.3565e+07	0.46348
1.3597e+07	0.46317
1.3611e+07	0.46287
1.3614e+07	0.46256
1.3621e+07	0.46225
1.3639e+07	0.46194
1.3642e+07	0.46163
1.3645e+07	0.46133
1.3654e+07	0.46102
1.368e+07	0.46071
1.372e+07	0.4604
1.3752e+07	0.46009
1.3754e+07	0.45978
1.3765e+07	0.45948
1.377e+07	0.45917
1.3773e+07	0.45886
1.3826e+07	0.45855
1.3843e+07	0.45824
1.3845e+07	0.45794
1.3855e+07	0.45763
1.3855e+07	0.45732
1.3862e+07	0.45701
1.3906e+07	0.4567
1.3932e+07	0.45639
1.3936e+07	0.45609
1.3961e+07	0.45578
1.3969e+07	0.45547
1.3969e+07	0.45516
1.3981e+07	0.45485
1.3988e+07	0.45455
1.4e+07	0.45424
1.4025e+07	0.45393
1.403e+07	0.45362
1.4063e+07	0.45331
1.4072e+07	0.453
1.4073e+07	0.4527
1.4073e+07	0.45239
1.4081e+07	0.45208
1.4102e+07	0.45177
1.4121e+07	0.45146
1.4158e+07	0.45116
1.4167e+07	0.45085
1.4193e+07	0.45054
1.4226e+07	0.45023
1.4232e+07	0.44992
1.4244e+07	0.44961
1.4257e+07	0.44931
1.4267e+07	0.449
1.4282e+07	0.44869
1.4287e+07	0.44838
1.4291e+07	0.44807
1.4305e+07	0.44777
1.4312e+07	0.44746
1.4315e+07	0.44715
1.4332e+07	0.44684
1.4339e+07	0.44653
1.4393e+07	0.44622
1.4395e+07	0.44592
1.4406e+07	0.44561
1.441e+07	0.4453
1.4412e+07	0.44499
1.4418e+07	0.44468
1.4434e+07	0.44438
1.4444e+07	0.44407
1.445e+07	0.44376
1.4452e+07	0.44345
1.4458e+07	0.44314
1.4458e+07	0.44284
1.4462e+07	0.44253
1.4464e+07	0.44222
1.4471e+07	0.44191
1.4482e+07	0.4416
1.4513e+07	0.44129
1.4524e+07	0.44099
1.4534e+07	0.44068
1.4535e+07	0.44037
1.4539e+07	0.44006
1.4546e+07	0.43975
1.455e+07	0.43945
1.4561e+07	0.43914
1.458e+07	0.43883
1.46e+07	0.43852
1.4605e+07	0.43821
1.4626e+07	0.4379
1.4645e+07	0.4376
1.4652e+07	0.43729
1.4691e+07	0.43698
1.4695e+07	0.43667
1.4702e+07	0.43636
1.4738e+07	0.43606
1.4764e+07	0.43575
1.4764e+07	0.43544
1.4799e+07	0.43513
1.4821e+07	0.43482
1.4876e+07	0.43451
1.4896e+07	0.43421
1.4902e+07	0.4339
1.4903e+07	0.43359
1.4934e+07	0.43328
1.4955e+07	0.43297
1.4956e+07	0.43267
1.496e+07	0.43236
1.4969e+07	0.43205
1.4969e+07	0.43174
1.4974e+07	0.43143
1.4977e+07	0.43112
1.5012e+07	0.43082
1.5015e+07	0.43051
1.5036e+07	0.4302
1.5047e+07	0.42989
1.509e+07	0.42958
1.5094e+07	0.42928
1.5126e+07	0.42897
1.5135e+07	0.42866
1.519e+07	0.42835
1.5212e+07	0.42804
1.5213e+07	0.42773
1.5222e+07	0.42743
1.5238e+07	0.42712
1.5252e+07	0.42681
1.5256e+07	0.4265
1.5277e+07	0.42619
1.53e+07	0.42589
1.5317e+07	0.42558
1.5352e+07	0.42527
1.5369e+07	0.42496
1.5369e+07	0.42465
1.5376e+07	0.42435
1.5383e+07	0.42404
1.5395e+07	0.42373
1.5421e+07	0.42342
1.549e+07	0.42311
1.5509e+07	0.4228
1.5525e+07	0.4225
1.5526e+07	0.42219
1.5529e+07	0.42188
1.5584e+07	0.42157
1.5611e+07	0.42126
1.5613e+07	0.42096
1.563e+07	0.42065
1.5663e+07	0.42034
1.5674e+07	0.42003
1.5679e+07	0.41972
1.57e+07	0.41941
1.5703e+07	0.41911
1.5707e+07	0.4188
1.5721e+07	0.41849
1.5774e+07	0.41818
1.5778e+07	0.41787
1.5784e+07	0.41757
1.5792e+07	0.41726
1.5802e+07	0.41695
1.5855e+07	0.41664
1.5865e+07	0.41633
1.5881e+07	0.41602
1.59e+07	0.41572
1.5911e+07	0.41541
1.595e+07	0.4151
1.599e+07	0.41479
1.5997e+07	0.41448
1.6002e+07	0.41418
1.6051e+07	0.41387
1.6058e+07	0.41356
1.6058e+07	0.41325
1.6102e+07	0.41294
1.6131e+07	0.41263
1.6131e+07	0.41233
1.6148e+07	0.41202
1.617e+07	0.41171
1.6197e+07	0.4114
1.6206e+07	0.41109
1.6206e+07	0.41079
1.6213e+07	0.41048
1.6246e+07	0.41017
1.6248e+07	0.40986
1.6263e+07	0.40955
1.6294e+07	0.40924
1.636e+07	0.40894
1.637e+07	0.40863
1.6411e+07	0.40832
1.649e+07	0.40801
1.6493e+07	0.4077
1.655e+07	0.4074
1.658e+07	0.40709
1.661e+07	0.40678
1.6624e+07	0.40647
1.663e+07	0.40616
1.6634e+07	0.40586
1.665e+07	0.40555
1.6658e+07	0.40524
1.6676e+07	0.40493
1.669e+07	0.40462
1.671e+07	0.40431
1.6716e+07	0.40401
1.6721e+07	0.4037
1.6744e+07	0.40339
1.6757e+07	0.40308
1.6789e+07	0.40277
1.6815e+07	0.40247
1.6818e+07	0.40216
1.6851e+07	0.40185
1.6949e+07	0.40154
1.6963e+07	0.40123
1.698e+07	0.40092
1.6997e+07	0.40062
1.7004e+07	0.40031
1.7057e+07	0.4
1.7057e+07	0.39969
1.7116e+07	0.39938
1.7121e+07	0.39908
1.7138e+07	0.39877
1.7171e+07	0.39846
1.7204e+07	0.39815
1.7213e+07	0.39784
1.7221e+07	0.39753
1.7228e+07	0.39723
1.723e+07	0.39692
1.7275e+07	0.39661
1.7286e+07	0.3963
1.7289e+07	0.39599
1.7316e+07	0.39569
1.7341e+07	0.39538
1.7366e+07	0.39507
1.7384e+07	0.39476
1.7393e+07	0.39445
1.7415e+07	0.39414
1.7435e+07	0.39384
1.7476e+07	0.39353
1.7552e+07	0.39322
1.7567e+07	0.39291
1.7585e+07	0.3926
1.7612e+07	0.3923
1.7617e+07	0.39199
1.7618e+07	0.39168
1.7644e+07	0.39137
1.766e+07	0.39106
1.7675e+07	0.39076
1.7714e+07	0.39045
1.7724e+07	0.39014
1.7733e+07	0.38983
1.7752e+07	0.38952
1.7795e+07	0.38921
1.7799e+07	0.38891
1.7821e+07	0.3886
1.7823e+07	0.38829
1.784e+07	0.38798
1.7866e+07	0.38767
1.7871e+07	0.38737
1.7912e+07	0.38706
1.7945e+07	0.38675
1.7952e+07	0.38644
1.796e+07	0.38613
1.7968e+07	0.38582
1.8007e+07	0.38552
1.8008e+07	0.38521
1.8016e+07	0.3849
1.8023e+07	0.38459
1.8063e+07	0.38428
1.8099e+07	0.38398
1.8106e+07	0.38367
[truncated: 1,244 more rows]
