# Supplementary material for: Behavioral and Network Origins of Wealth Inequality: Insights from a Virtual World
Source: PLoS One. 2014 Aug 25;9(8):e103503. doi: 10.1371/journal.pone.0103503 (PMC4143195; doi:10.1371/journal.pone.0103503)
Supplement: Data S1 — Data as plotted in Figs. 1 – 8 . (ZIP) [file pone.0103503.s007.zip › PublicData/Fig1B2.csv]

0	0
0.0014641	2.1627e-06
0.0029283	4.3255e-06
0.0043924	7.4662e-06
0.0058565	1.0777e-05
0.0073206	1.438e-05
0.0087848	1.8182e-05
0.010249	2.2097e-05
0.011713	2.6249e-05
0.013177	3.3216e-05
0.014641	4.0831e-05
0.016105	4.9308e-05
0.01757	5.8491e-05
0.019034	6.7731e-05
0.020498	7.7038e-05
0.021962	8.6351e-05
0.023426	9.5918e-05
0.02489	0.00010599
0.026354	0.00011608
0.027818	0.00012619
0.029283	0.00013648
0.030747	0.00014689
0.032211	0.00015762
0.033675	0.00016856
0.035139	0.00017954
0.036603	0.00019072
0.038067	0.00020192
0.039531	0.00021316
0.040996	0.0002245
0.04246	0.000236
0.043924	0.00024808
0.045388	0.00026056
0.046852	0.00027311
0.048316	0.00028571
0.04978	0.00029863
0.051245	0.00031165
0.052709	0.00032634
0.054173	0.00034151
0.055637	0.0003567
0.057101	0.00037196
0.058565	0.00038722
0.060029	0.00040325
0.061493	0.00041937
0.062958	0.00043569
0.064422	0.00045212
0.065886	0.00046864
0.06735	0.0004852
0.068814	0.00050186
0.070278	0.00051874
0.071742	0.00053588
0.073206	0.00055407
0.074671	0.00057242
0.076135	0.00059126
0.077599	0.00061032
0.079063	0.00063025
0.080527	0.00065028
0.081991	0.00067063
0.083455	0.0006911
0.084919	0.00071193
0.086384	0.00073276
0.087848	0.00075362
0.089312	0.00077515
0.090776	0.00079707
0.09224	0.00082025
0.093704	0.0008436
0.095168	0.00086697
0.096633	0.00089066
0.098097	0.00091441
0.099561	0.00093982
0.10102	0.00096531
0.10249	0.00099187
0.10395	0.0010193
0.10542	0.0010471
0.10688	0.0010754
0.10835	0.0011038
0.10981	0.0011322
0.11127	0.0011609
0.11274	0.0011898
0.1142	0.0012193
0.11567	0.0012489
0.11713	0.0012788
0.11859	0.0013088
0.12006	0.0013387
0.12152	0.0013689
0.12299	0.0013991
0.12445	0.0014294
0.12592	0.0014604
0.12738	0.0014916
0.12884	0.0015233
0.13031	0.0015554
0.13177	0.001588
0.13324	0.0016208
0.1347	0.0016537
0.13616	0.0016868
0.13763	0.0017201
0.13909	0.0017535
0.14056	0.0017869
0.14202	0.0018205
0.14348	0.001854
0.14495	0.0018878
0.14641	0.001922
0.14788	0.0019568
0.14934	0.001992
0.15081	0.0020276
0.15227	0.0020634
0.15373	0.0020994
0.1552	0.0021361
0.15666	0.0021733
0.15813	0.0022106
0.15959	0.0022482
0.16105	0.0022873
0.16252	0.0023266
0.16398	0.002366
0.16545	0.0024057
0.16691	0.0024455
0.16837	0.0024859
0.16984	0.0025264
0.1713	0.0025678
0.17277	0.0026095
0.17423	0.0026512
0.1757	0.0026932
0.17716	0.0027353
0.17862	0.0027778
0.18009	0.0028204
0.18155	0.0028636
0.18302	0.0029068
0.18448	0.0029502
0.18594	0.002994
0.18741	0.0030382
0.18887	0.0030831
0.19034	0.0031282
0.1918	0.0031735
0.19327	0.0032189
0.19473	0.0032646
0.19619	0.003311
0.19766	0.0033578
0.19912	0.0034051
0.20059	0.0034527
0.20205	0.0035004
0.20351	0.003549
0.20498	0.0035981
0.20644	0.0036474
0.20791	0.0036968
0.20937	0.0037463
0.21083	0.0037959
0.2123	0.0038455
0.21376	0.0038958
0.21523	0.003948
0.21669	0.0040006
0.21816	0.0040532
0.21962	0.0041063
0.22108	0.0041596
0.22255	0.0042129
0.22401	0.004268
0.22548	0.0043234
0.22694	0.0043788
0.2284	0.0044347
0.22987	0.0044916
0.23133	0.0045488
0.2328	0.0046066
0.23426	0.0046676
0.23572	0.0047294
0.23719	0.0047913
0.23865	0.0048533
0.24012	0.0049172
0.24158	0.0049816
0.24305	0.0050465
0.24451	0.0051116
0.24597	0.0051769
0.24744	0.0052436
0.2489	0.0053102
0.25037	0.0053771
0.25183	0.0054441
0.25329	0.0055119
0.25476	0.0055805
0.25622	0.0056492
0.25769	0.0057187
0.25915	0.0057883
0.26061	0.005859
0.26208	0.0059307
0.26354	0.0060043
0.26501	0.0060781
0.26647	0.0061524
0.26794	0.0062271
0.2694	0.0063024
0.27086	0.0063779
0.27233	0.0064538
0.27379	0.0065309
0.27526	0.0066082
0.27672	0.0066859
0.27818	0.0067656
0.27965	0.0068456
0.28111	0.0069259
0.28258	0.0070066
0.28404	0.0070897
0.28551	0.0071728
0.28697	0.0072571
0.28843	0.0073414
0.2899	0.0074274
0.29136	0.0075136
0.29283	0.0076019
0.29429	0.0076915
0.29575	0.0077845
0.29722	0.0078785
0.29868	0.0079731
0.30015	0.0080683
0.30161	0.0081636
0.30307	0.0082605
0.30454	0.0083595
0.306	0.008459
0.30747	0.0085592
0.30893	0.00866
0.3104	0.008762
0.31186	0.0088657
0.31332	0.0089696
0.31479	0.0090744
0.31625	0.0091799
0.31772	0.0092864
0.31918	0.0093937
0.32064	0.0095015
0.32211	0.0096118
0.32357	0.0097232
0.32504	0.0098349
0.3265	0.009947
0.32796	0.01006
0.32943	0.010173
0.33089	0.010287
0.33236	0.010402
0.33382	0.010517
0.33529	0.010635
0.33675	0.010753
0.33821	0.010871
0.33968	0.01099
0.34114	0.011109
0.34261	0.011228
0.34407	0.011348
0.34553	0.011468
0.347	0.011589
0.34846	0.01171
0.34993	0.011832
0.35139	0.011955
0.35286	0.012081
0.35432	0.012207
0.35578	0.012334
0.35725	0.012461
0.35871	0.01259
0.36018	0.012718
0.36164	0.012846
0.3631	0.012975
0.36457	0.013104
0.36603	0.013234
0.3675	0.013363
0.36896	0.013494
0.37042	0.013625
0.37189	0.013757
0.37335	0.013893
0.37482	0.014032
0.37628	0.014174
0.37775	0.014316
0.37921	0.014458
0.38067	0.014602
0.38214	0.014747
0.3836	0.014898
0.38507	0.01505
0.38653	0.015203
0.38799	0.015356
0.38946	0.015511
0.39092	0.015666
0.39239	0.015822
0.39385	0.01598
0.39531	0.016138
0.39678	0.016297
0.39824	0.016457
0.39971	0.016619
0.40117	0.016782
0.40264	0.016947
0.4041	0.017115
0.40556	0.017283
0.40703	0.017454
0.40849	0.017625
0.40996	0.017796
0.41142	0.01797
0.41288	0.018143
0.41435	0.018319
0.41581	0.018496
0.41728	0.018674
0.41874	0.018853
0.4202	0.019033
0.42167	0.019217
0.42313	0.019401
0.4246	0.019586
0.42606	0.019773
0.42753	0.019961
0.42899	0.020151
0.43045	0.020341
0.43192	0.020532
0.43338	0.020723
0.43485	0.020914
0.43631	0.021105
0.43777	0.021302
0.43924	0.021501
0.4407	0.021702
0.44217	0.021903
0.44363	0.022104
0.4451	0.022308
0.44656	0.022516
0.44802	0.022724
0.44949	0.022933
0.45095	0.023142
0.45242	0.023351
0.45388	0.023562
0.45534	0.023774
0.45681	0.023991
0.45827	0.024208
0.45974	0.024429
0.4612	0.024655
0.46266	0.024883
0.46413	0.025112
0.46559	0.025342
0.46706	0.025576
0.46852	0.025813
0.46999	0.026051
0.47145	0.026288
0.47291	0.026533
0.47438	0.026782
0.47584	0.027031
0.47731	0.027282
0.47877	0.027533
0.48023	0.027784
0.4817	0.028039
0.48316	0.028296
0.48463	0.028558
0.48609	0.028824
0.48755	0.029091
0.48902	0.02936
0.49048	0.02963
0.49195	0.029899
0.49341	0.030169
0.49488	0.030441
0.49634	0.030714
0.4978	0.030989
0.49927	0.031266
0.50073	0.03155
0.5022	0.031835
0.50366	0.032123
0.50512	0.032423
0.50659	0.032726
0.50805	0.033031
0.50952	0.033337
0.51098	0.033643
0.51245	0.033949
0.51391	0.034258
0.51537	0.034571
0.51684	0.034888
0.5183	0.035206
0.51977	0.03553
0.52123	0.035858
0.52269	0.036191
0.52416	0.036532
0.52562	0.036888
0.52709	0.037246
0.52855	0.037604
0.53001	0.037964
0.53148	0.038326
0.53294	0.038689
0.53441	0.039053
0.53587	0.039421
0.53734	0.039789
0.5388	0.04016
0.54026	0.040537
0.54173	0.040918
0.54319	0.041305
0.54466	0.041703
0.54612	0.0421
0.54758	0.042499
0.54905	0.042899
0.55051	0.043301
0.55198	0.043704
0.55344	0.044111
0.5549	0.044523
0.55637	0.044945
0.55783	0.045368
0.5593	0.045793
0.56076	0.046224
0.56223	0.046658
0.56369	0.047092
0.56515	0.04753
0.56662	0.047974
0.56808	0.048423
0.56955	0.048881
0.57101	0.049339
0.57247	0.049803
0.57394	0.050279
0.5754	0.050755
0.57687	0.051234
0.57833	0.051721
0.5798	0.052215
0.58126	0.052719
0.58272	0.053227
0.58419	0.053737
0.58565	0.054249
0.58712	0.054764
0.58858	0.055283
0.59004	0.055808
0.59151	0.056334
0.59297	0.056868
0.59444	0.057404
0.5959	0.057942
0.59736	0.05848
0.59883	0.059026
0.60029	0.059572
0.60176	0.060128
0.60322	0.060684
0.60469	0.06124
0.60615	0.061799
0.60761	0.062361
0.60908	0.062926
0.61054	0.063498
0.61201	0.064071
0.61347	0.064649
0.61493	0.065228
0.6164	0.065808
0.61786	0.0664
0.61933	0.066997
0.62079	0.067599
0.62225	0.068209
0.62372	0.068823
0.62518	0.069439
0.62665	0.070055
0.62811	0.070681
0.62958	0.071308
0.63104	0.071937
0.6325	0.072569
0.63397	0.0732
0.63543	0.073838
0.6369	0.074479
0.63836	0.075124
0.63982	0.075768
0.64129	0.07642
0.64275	0.077076
0.64422	0.077733
0.64568	0.078396
0.64714	0.079058
0.64861	0.079727
0.65007	0.080398
0.65154	0.08107
0.653	0.081747
0.65447	0.082427
0.65593	0.083114
0.65739	0.083805
0.65886	0.084503
0.66032	0.085205
0.66179	0.085907
0.66325	0.086614
0.66471	0.087322
0.66618	0.088037
0.66764	0.088787
0.66911	0.089547
0.67057	0.090316
0.67204	0.091093
0.6735	0.091883
0.67496	0.092683
0.67643	0.093489
0.67789	0.094297
0.67936	0.095105
0.68082	0.095921
0.68228	0.096739
0.68375	0.097557
0.68521	0.098394
0.68668	0.099253
0.68814	0.10012
0.6896	0.10099
0.69107	0.10188
0.69253	0.10277
0.694	0.1037
0.69546	0.10463
0.69693	0.10556
0.69839	0.1065
0.69985	0.10745
0.70132	0.1084
0.70278	0.10937
0.70425	0.11034
0.70571	0.11132
0.70717	0.1123
0.70864	0.11328
0.7101	0.11428
0.71157	0.11528
0.71303	0.11629
0.71449	0.11731
0.71596	0.11834
0.71742	0.11937
0.71889	0.12042
0.72035	0.12149
0.72182	0.12257
0.72328	0.12365
0.72474	0.12475
0.72621	0.12585
0.72767	0.12696
0.72914	0.12807
0.7306	0.12919
0.73206	0.13033
0.73353	0.13149
0.73499	0.13265
0.73646	0.13382
0.73792	0.13501
0.73939	0.13623
0.74085	0.13746
0.74231	0.1387
0.74378	0.13995
0.74524	0.14121
0.74671	0.14249
0.74817	0.14381
0.74963	0.14514
0.7511	0.14647
0.75256	0.14781
0.75403	0.14916
0.75549	0.15051
0.75695	0.15187
0.75842	0.15325
0.75988	0.15464
0.76135	0.15603
0.76281	0.15743
0.76428	0.15883
0.76574	0.16026
0.7672	0.1617
0.76867	0.16316
0.77013	0.16464
0.7716	0.16613
0.77306	0.16764
0.77452	0.16916
0.77599	0.17069
0.77745	0.17223
0.77892	0.17379
0.78038	0.17536
0.78184	0.17693
0.78331	0.17851
0.78477	0.18011
0.78624	0.18172
0.7877	0.18334
0.78917	0.18498
0.79063	0.18662
0.79209	0.18828
0.79356	0.19003
0.79502	0.19178
0.79649	0.19355
0.79795	0.19538
0.79941	0.19722
0.80088	0.19908
0.80234	0.201
0.80381	0.20292
0.80527	0.20485
0.80673	0.20683
0.8082	0.20882
0.80966	0.21082
0.81113	0.21283
0.81259	0.21488
0.81406	0.21694
0.81552	0.21903
0.81698	0.22112
0.81845	0.22323
0.81991	0.22538
0.82138	0.22753
0.82284	0.22969
0.8243	0.23185
0.82577	0.23402
0.82723	0.23622
0.8287	0.23842
0.83016	0.24062
0.83163	0.24286
0.83309	0.2451
0.83455	0.24737
0.83602	0.24964
0.83748	0.25192
0.83895	0.25431
0.84041	0.25673
0.84187	0.25915
0.84334	0.26157
0.8448	0.264
0.84627	0.26645
0.84773	0.26893
0.84919	0.27146
0.85066	0.27402
0.85212	0.2766
0.85359	0.27921
0.85505	0.28183
0.85652	0.28448
0.85798	0.28714
0.85944	0.28981
0.86091	0.29249
0.86237	0.2952
0.86384	0.29791
0.8653	0.30063
0.86676	0.30337
0.86823	0.30613
0.86969	0.3089
0.87116	0.31168
0.87262	0.31448
0.87408	0.3173
0.87555	0.32016
0.87701	0.32306
0.87848	0.32596
0.87994	0.32887
0.88141	0.3318
0.88287	0.33515
0.88433	0.3385
0.8858	0.34187
0.88726	0.34527
0.88873	0.34869
0.89019	0.35211
0.89165	0.35559
0.89312	0.35907
0.89458	0.36257
0.89605	0.36613
0.89751	0.36982
0.89898	0.37362
0.90044	0.3775
0.9019	0.38145
0.90337	0.38543
0.90483	0.38954
0.9063	0.39367
0.90776	0.39779
0.90922	0.40195
0.91069	0.40612
0.91215	0.41034
0.91362	0.4146
0.91508	0.41889
0.91654	0.42321
0.91801	0.42758
0.91947	0.43196
0.92094	0.4365
0.9224	0.44113
0.92387	0.44582
0.92533	0.45068
0.92679	0.45556
0.92826	0.46054
0.92972	0.4656
0.93119	0.47071
0.93265	0.47585
0.93411	0.48107
0.93558	0.4863
0.93704	0.49153
0.93851	0.49682
0.93997	0.50216
0.94143	0.50762
0.9429	0.51309
0.94436	0.51861
0.94583	0.52429
0.94729	0.53001
0.94876	0.53607
0.95022	0.54219
0.95168	0.54843
0.95315	0.55513
0.95461	0.56189
0.95608	0.56865
0.95754	0.57542
0.959	0.58271
0.96047	0.5902
0.96193	0.59783
0.9634	0.60574
0.96486	0.61378
0.96633	0.62182
0.96779	0.62989
0.96925	0.63796
0.97072	0.64615
0.97218	0.65495
0.97365	0.66391
0.97511	0.67314
0.97657	0.68317
0.97804	0.69369
0.9795	0.7046
0.98097	0.71556
0.98243	0.72781
0.98389	0.74015
0.98536	0.7534
0.98682	0.76695
0.98829	0.78098
0.98975	0.79756
0.99122	0.81447
0.99268	0.83252
0.99414	0.85087
0.99561	0.87225
0.99707	0.89452
0.99854	0.91895
1	1
