# Supplementary material for: Behavioral and Network Origins of Wealth Inequality: Insights from a Virtual World
Source: PLoS One. 2014 Aug 25;9(8):e103503. doi: 10.1371/journal.pone.0103503 (PMC4143195; doi:10.1371/journal.pone.0103503)
Supplement: Data S1 — Data as plotted in Figs. 1 – 8 . (ZIP) [file pone.0103503.s007.zip › PublicData/Fig1B3.csv]

0.00030817	2.0674e-07
0.00061633	4.1349e-07
0.0009245	7.1372e-07
0.0012327	1.0303e-06
0.0015408	1.3746e-06
0.001849	1.738e-06
0.0021572	2.1124e-06
0.0024653	2.5092e-06
0.0027735	3.1752e-06
0.0030817	3.9032e-06
0.0033898	4.7135e-06
0.003698	5.5914e-06
0.0040062	6.4746e-06
0.0043143	7.3643e-06
0.0046225	8.2545e-06
0.0049307	9.1691e-06
0.0052388	1.0119e-05
0.005547	1.1081e-05
0.0058552	1.2045e-05
0.0061633	1.3012e-05
0.0064715	1.3996e-05
0.0067797	1.4991e-05
0.0070878	1.6017e-05
0.007396	1.7063e-05
0.0077042	1.8112e-05
0.0080123	1.9181e-05
0.0083205	2.0251e-05
0.0086287	2.1326e-05
0.0089368	2.241e-05
0.009245	2.3509e-05
0.0095532	2.4664e-05
0.0098613	2.5852e-05
0.010169	2.7044e-05
0.010478	2.8244e-05
0.010786	2.9449e-05
0.011094	3.0683e-05
0.011402	3.1928e-05
0.01171	3.3329e-05
0.012018	3.4733e-05
0.012327	3.6183e-05
0.012635	3.7635e-05
0.012943	3.9093e-05
0.013251	4.0553e-05
0.013559	4.2085e-05
0.013867	4.3625e-05
0.014176	4.5171e-05
0.014484	4.6731e-05
0.014792	4.8302e-05
0.0151	4.9881e-05
0.015408	5.1465e-05
0.015716	5.3057e-05
0.016025	5.4671e-05
0.016333	5.6309e-05
0.016641	5.8048e-05
0.016949	5.9802e-05
0.017257	6.1603e-05
0.017565	6.3408e-05
0.017874	6.523e-05
0.018182	6.7134e-05
0.01849	6.905e-05
0.018798	7.0995e-05
0.019106	7.2952e-05
0.019414	7.4942e-05
0.019723	7.6934e-05
0.020031	7.8928e-05
0.020339	8.0986e-05
0.020647	8.3082e-05
0.020955	8.5297e-05
0.021263	8.753e-05
0.021572	8.9764e-05
0.02188	9.2028e-05
0.022188	9.4299e-05
0.022496	9.6635e-05
0.022804	9.9064e-05
0.023112	0.0001015
0.023421	0.00010404
0.023729	0.00010666
0.024037	0.00010932
0.024345	0.00011203
0.024653	0.00011474
0.024961	0.00011746
0.02527	0.00012018
0.025578	0.00012292
0.025886	0.00012568
0.026194	0.00012851
0.026502	0.00013134
0.02681	0.0001342
0.027119	0.00013706
0.027427	0.00013992
0.027735	0.00014281
0.028043	0.00014569
0.028351	0.00014859
0.028659	0.00015155
0.028968	0.00015454
0.029276	0.00015757
0.029584	0.00016064
0.029892	0.00016375
0.0302	0.00016689
0.030508	0.00017004
0.030817	0.0001732
0.031125	0.00017637
0.031433	0.00017956
0.031741	0.00018275
0.032049	0.00018595
0.032357	0.00018915
0.032666	0.00019236
0.032974	0.00019558
0.033282	0.00019886
0.03359	0.00020218
0.033898	0.00020555
0.034206	0.00020895
0.034515	0.00021237
0.034823	0.00021582
0.035131	0.00021932
0.035439	0.00022288
0.035747	0.00022644
0.036055	0.00023004
0.036364	0.00023369
0.036672	0.00023743
0.03698	0.00024119
0.037288	0.00024494
0.037596	0.0002487
0.037904	0.0002525
0.038213	0.00025631
0.038521	0.00026017
0.038829	0.00026404
0.039137	0.000268
0.039445	0.00027196
0.039753	0.00027594
0.040062	0.00027993
0.04037	0.00028392
0.040678	0.00028794
0.040986	0.00029196
0.041294	0.000296
0.041602	0.00030006
0.041911	0.00030413
0.042219	0.0003082
0.042527	0.00031232
0.042835	0.00031646
0.043143	0.0003206
0.043451	0.00032477
0.04376	0.00032897
0.044068	0.00033316
0.044376	0.00033739
0.044684	0.00034168
0.044992	0.00034599
0.0453	0.00035032
0.045609	0.00035466
0.045917	0.00035903
0.046225	0.00036339
0.046533	0.00036783
0.046841	0.00037231
0.047149	0.0003768
0.047458	0.00038132
0.047766	0.00038586
0.048074	0.00039043
0.048382	0.00039507
0.04869	0.00039977
0.048998	0.00040448
0.049307	0.0004092
0.049615	0.00041393
0.049923	0.00041867
0.050231	0.00042342
0.050539	0.00042822
0.050847	0.00043307
0.051156	0.00043806
0.051464	0.00044308
0.051772	0.00044812
0.05208	0.00045319
0.052388	0.00045828
0.052696	0.00046337
0.053005	0.00046847
0.053313	0.00047373
0.053621	0.00047902
0.053929	0.00048432
0.054237	0.00048965
0.054545	0.00049499
0.054854	0.00050043
0.055162	0.0005059
0.05547	0.00051143
0.055778	0.00051699
0.056086	0.00052282
0.056394	0.00052871
0.056703	0.00053461
0.057011	0.00054051
0.057319	0.00054643
0.057627	0.00055236
0.057935	0.00055833
0.058243	0.00056432
0.058552	0.00057032
0.05886	0.00057642
0.059168	0.00058258
0.059476	0.00058874
0.059784	0.00059495
0.060092	0.00060117
0.060401	0.00060741
0.060709	0.00061372
0.061017	0.00062009
0.061325	0.00062647
0.061633	0.00063286
0.061941	0.00063926
0.06225	0.00064575
0.062558	0.0006523
0.062866	0.00065887
0.063174	0.00066543
0.063482	0.00067201
0.06379	0.00067865
0.064099	0.0006853
0.064407	0.00069206
0.064715	0.00069889
0.065023	0.00070574
0.065331	0.00071268
0.065639	0.00071972
0.065948	0.00072678
0.066256	0.00073384
0.066564	0.00074093
0.066872	0.00074802
0.06718	0.00075513
0.067488	0.00076227
0.067797	0.00076947
0.068105	0.00077669
0.068413	0.00078393
0.068721	0.00079118
0.069029	0.00079846
0.069337	0.00080582
0.069646	0.00081321
0.069954	0.00082064
0.070262	0.00082807
0.07057	0.0008356
0.070878	0.00084316
0.071186	0.00085075
0.071495	0.00085837
0.071803	0.00086601
0.072111	0.0008737
0.072419	0.00088141
0.072727	0.00088913
0.073035	0.00089691
0.073344	0.00090469
0.073652	0.00091254
0.07396	0.00092048
0.074268	0.00092842
0.074576	0.00093636
0.074884	0.00094442
0.075193	0.00095248
0.075501	0.00096067
0.075809	0.0009689
0.076117	0.00097713
0.076425	0.00098538
0.076733	0.00099366
0.077042	0.001002
0.07735	0.0010104
0.077658	0.0010189
0.077966	0.0010274
0.078274	0.0010359
0.078582	0.0010445
0.078891	0.0010534
0.079199	0.0010622
0.079507	0.0010711
0.079815	0.00108
0.080123	0.0010889
0.080431	0.0010978
0.08074	0.0011068
0.081048	0.0011158
0.081356	0.0011248
0.081664	0.0011339
0.081972	0.001143
0.08228	0.0011521
0.082589	0.0011612
0.082897	0.0011703
0.083205	0.0011794
0.083513	0.0011886
0.083821	0.0011979
0.084129	0.0012073
0.084438	0.0012167
0.084746	0.0012262
0.085054	0.0012356
0.085362	0.0012451
0.08567	0.0012547
0.085978	0.0012644
0.086287	0.001274
0.086595	0.0012837
0.086903	0.0012935
0.087211	0.0013032
0.087519	0.001313
0.087827	0.0013229
0.088136	0.0013328
0.088444	0.0013427
0.088752	0.0013526
0.08906	0.0013626
0.089368	0.0013726
0.089676	0.0013826
0.089985	0.0013927
0.090293	0.0014028
0.090601	0.001413
0.090909	0.0014231
0.091217	0.0014333
0.091525	0.0014435
0.091834	0.0014537
0.092142	0.001464
0.09245	0.0014742
0.092758	0.0014845
0.093066	0.001495
0.093374	0.0015055
0.093683	0.0015161
0.093991	0.0015267
0.094299	0.0015374
0.094607	0.0015481
0.094915	0.0015589
0.095223	0.0015697
0.095532	0.0015805
0.09584	0.0015914
0.096148	0.0016023
0.096456	0.0016132
0.096764	0.0016242
0.097072	0.0016352
0.097381	0.0016464
0.097689	0.0016576
0.097997	0.0016689
0.098305	0.0016802
0.098613	0.0016915
0.098921	0.0017028
0.09923	0.0017142
0.099538	0.0017255
0.099846	0.001737
0.10015	0.0017484
0.10046	0.0017599
0.10077	0.0017713
0.10108	0.0017828
0.10139	0.0017943
0.10169	0.0018059
0.102	0.0018174
0.10231	0.0018291
0.10262	0.0018408
0.10293	0.0018526
0.10324	0.0018644
0.10354	0.0018764
0.10385	0.0018885
0.10416	0.0019006
0.10447	0.0019128
0.10478	0.001925
0.10508	0.0019372
0.10539	0.0019495
0.1057	0.0019617
0.10601	0.001974
0.10632	0.0019863
0.10663	0.0019986
0.10693	0.002011
0.10724	0.0020233
0.10755	0.0020357
0.10786	0.0020481
0.10817	0.0020606
0.10847	0.0020731
0.10878	0.0020856
0.10909	0.0020983
0.1094	0.0021112
0.10971	0.0021242
0.11002	0.0021371
0.11032	0.0021503
0.11063	0.0021635
0.11094	0.0021767
0.11125	0.00219
0.11156	0.0022033
0.11186	0.0022166
0.11217	0.00223
0.11248	0.0022434
0.11279	0.0022569
0.1131	0.0022705
0.11341	0.002284
0.11371	0.0022976
0.11402	0.0023114
0.11433	0.0023252
0.11464	0.0023392
0.11495	0.0023532
0.11525	0.0023672
0.11556	0.0023814
0.11587	0.0023957
0.11618	0.0024101
0.11649	0.0024245
0.1168	0.002439
0.1171	0.0024535
0.11741	0.002468
0.11772	0.0024826
0.11803	0.0024972
0.11834	0.0025118
0.11864	0.0025264
0.11895	0.0025411
0.11926	0.0025559
0.11957	0.0025707
0.11988	0.0025856
0.12018	0.0026004
0.12049	0.0026153
0.1208	0.0026303
0.12111	0.0026453
0.12142	0.0026603
0.12173	0.0026754
0.12203	0.0026904
0.12234	0.0027056
0.12265	0.0027207
0.12296	0.0027359
0.12327	0.0027512
0.12357	0.0027665
0.12388	0.0027819
0.12419	0.0027973
0.1245	0.0028128
0.12481	0.0028284
0.12512	0.002844
0.12542	0.0028597
0.12573	0.0028754
0.12604	0.0028913
0.12635	0.0029071
0.12666	0.002923
0.12696	0.002939
0.12727	0.002955
0.12758	0.002971
0.12789	0.0029871
0.1282	0.0030032
0.12851	0.0030193
0.12881	0.0030356
0.12912	0.003052
0.12943	0.0030683
0.12974	0.0030847
0.13005	0.0031011
0.13035	0.0031175
0.13066	0.003134
0.13097	0.0031506
0.13128	0.0031671
0.13159	0.0031837
0.1319	0.0032004
0.1322	0.0032171
0.13251	0.0032338
0.13282	0.0032506
0.13313	0.0032674
0.13344	0.0032842
0.13374	0.0033011
0.13405	0.003318
0.13436	0.0033349
0.13467	0.0033519
0.13498	0.0033689
0.13529	0.0033859
0.13559	0.003403
0.1359	0.0034201
0.13621	0.0034372
0.13652	0.0034544
0.13683	0.0034716
0.13713	0.003489
0.13744	0.0035064
0.13775	0.0035239
0.13806	0.0035414
0.13837	0.0035589
0.13867	0.0035764
0.13898	0.003594
0.13929	0.0036116
0.1396	0.0036293
0.13991	0.0036469
0.14022	0.0036647
0.14052	0.0036824
0.14083	0.0037002
0.14114	0.0037181
0.14145	0.003736
0.14176	0.0037539
0.14206	0.0037718
0.14237	0.0037897
0.14268	0.0038077
0.14299	0.0038258
0.1433	0.0038439
0.14361	0.0038621
0.14391	0.0038803
0.14422	0.0038986
0.14453	0.0039168
0.14484	0.0039351
0.14515	0.0039534
0.14545	0.0039716
0.14576	0.0039899
0.14607	0.0040082
0.14638	0.0040266
0.14669	0.004045
0.147	0.0040634
0.1473	0.0040818
0.14761	0.0041003
0.14792	0.0041189
0.14823	0.0041375
0.14854	0.0041561
0.14884	0.0041748
0.14915	0.0041936
0.14946	0.0042125
0.14977	0.0042315
0.15008	0.0042506
0.15039	0.0042697
0.15069	0.0042889
0.151	0.0043081
0.15131	0.0043273
0.15162	0.0043466
0.15193	0.0043659
0.15223	0.0043852
0.15254	0.0044046
0.15285	0.0044241
0.15316	0.0044437
0.15347	0.0044634
0.15378	0.004483
0.15408	0.0045027
0.15439	0.0045225
0.1547	0.0045422
0.15501	0.0045621
0.15532	0.0045821
0.15562	0.004602
0.15593	0.004622
0.15624	0.004642
0.15655	0.004662
0.15686	0.0046822
0.15716	0.0047024
0.15747	0.0047226
0.15778	0.0047429
0.15809	0.0047632
0.1584	0.0047836
0.15871	0.0048039
0.15901	0.0048243
0.15932	0.0048449
0.15963	0.0048656
0.15994	0.0048864
0.16025	0.0049074
0.16055	0.0049284
0.16086	0.0049494
0.16117	0.0049705
0.16148	0.0049916
0.16179	0.0050132
0.1621	0.0050348
0.1624	0.0050564
0.16271	0.0050782
0.16302	0.0051
0.16333	0.0051218
0.16364	0.0051437
0.16394	0.0051657
0.16425	0.0051877
0.16456	0.0052098
0.16487	0.0052321
0.16518	0.0052545
0.16549	0.0052769
0.16579	0.0052993
0.1661	0.0053218
0.16641	0.0053445
0.16672	0.0053672
0.16703	0.0053898
0.16733	0.0054125
0.16764	0.0054353
0.16795	0.005458
0.16826	0.0054809
0.16857	0.0055039
0.16888	0.0055269
0.16918	0.0055502
0.16949	0.0055735
0.1698	0.0055971
0.17011	0.0056207
0.17042	0.0056444
0.17072	0.0056681
0.17103	0.0056919
0.17134	0.0057158
0.17165	0.0057396
0.17196	0.0057635
0.17227	0.0057875
0.17257	0.0058115
0.17288	0.0058355
0.17319	0.0058596
0.1735	0.0058838
0.17381	0.0059081
0.17411	0.0059325
0.17442	0.005957
0.17473	0.0059815
0.17504	0.0060063
0.17535	0.0060311
0.17565	0.0060562
0.17596	0.0060812
0.17627	0.0061063
0.17658	0.0061314
0.17689	0.0061565
0.1772	0.0061816
0.1775	0.006207
0.17781	0.0062325
0.17812	0.006258
0.17843	0.0062836
0.17874	0.0063092
0.17904	0.0063349
0.17935	0.0063607
0.17966	0.0063864
0.17997	0.0064121
0.18028	0.0064379
0.18059	0.0064636
0.18089	0.0064895
0.1812	0.0065153
0.18151	0.0065413
0.18182	0.0065673
0.18213	0.0065934
0.18243	0.0066195
0.18274	0.0066457
0.18305	0.0066719
0.18336	0.0066982
0.18367	0.0067246
0.18398	0.006751
0.18428	0.0067774
0.18459	0.0068039
0.1849	0.0068304
0.18521	0.0068571
0.18552	0.0068841
0.18582	0.0069113
0.18613	0.0069384
0.18644	0.0069656
0.18675	0.0069928
0.18706	0.0070199
0.18737	0.0070472
0.18767	0.0070744
0.18798	0.0071017
0.18829	0.0071291
0.1886	0.0071566
0.18891	0.0071843
0.18921	0.007212
0.18952	0.0072397
0.18983	0.0072674
0.19014	0.0072952
0.19045	0.0073229
0.19076	0.0073507
0.19106	0.0073786
0.19137	0.0074066
0.19168	0.0074347
0.19199	0.007463
0.1923	0.0074912
0.1926	0.0075195
0.19291	0.0075479
0.19322	0.0075763
0.19353	0.0076047
0.19384	0.0076331
0.19414	0.0076617
0.19445	0.0076903
0.19476	0.0077192
0.19507	0.007748
0.19538	0.007777
0.19569	0.0078061
0.19599	0.0078353
0.1963	0.0078646
0.19661	0.0078938
0.19692	0.0079231
0.19723	0.0079524
0.19753	0.0079819
0.19784	0.0080114
0.19815	0.008041
0.19846	0.0080706
0.19877	0.0081003
0.19908	0.0081301
0.19938	0.00816
0.19969	0.0081899
0.2	0.00822
0.20031	0.0082501
0.20062	0.0082803
0.20092	0.0083105
0.20123	0.0083408
0.20154	0.0083712
0.20185	0.0084017
0.20216	0.0084324
0.20247	0.0084632
0.20277	0.008494
0.20308	0.008525
0.20339	0.008556
0.2037	0.0085871
0.20401	0.0086185
0.20431	0.0086498
0.20462	0.0086815
0.20493	0.0087133
0.20524	0.0087451
0.20555	0.008777
0.20586	0.0088095
0.20616	0.008842
0.20647	0.0088746
0.20678	0.0089072
0.20709	0.0089399
0.2074	0.0089726
0.2077	0.0090055
0.20801	0.0090384
0.20832	0.0090715
0.20863	0.0091048
0.20894	0.0091381
0.20924	0.0091715
0.20955	0.009205
0.20986	0.0092385
0.21017	0.0092721
0.21048	0.0093057
0.21079	0.0093394
0.21109	0.0093731
0.2114	0.0094071
0.21171	0.009441
0.21202	0.009475
0.21233	0.0095091
0.21263	0.0095431
0.21294	0.0095772
0.21325	0.0096114
0.21356	0.0096456
0.21387	0.00968
0.21418	0.0097143
0.21448	0.0097488
0.21479	0.0097833
0.2151	0.0098178
0.21541	0.0098524
0.21572	0.009887
0.21602	0.0099217
0.21633	0.0099564
0.21664	0.0099911
0.21695	0.010026
0.21726	0.010061
0.21757	0.010095
0.21787	0.01013
0.21818	0.010165
0.21849	0.0102
0.2188	0.010235
0.21911	0.01027
0.21941	0.010305
0.21972	0.010341
0.22003	0.010376
0.22034	0.010411
0.22065	0.010447
0.22096	0.010482
0.22126	0.010518
0.22157	0.010554
0.22188	0.010589
0.22219	0.010625
0.2225	0.010661
0.2228	0.010697
0.22311	0.010733
0.22342	0.010769
0.22373	0.010805
0.22404	0.010841
0.22435	0.010877
0.22465	0.010914
0.22496	0.01095
0.22527	0.010987
0.22558	0.011023
0.22589	0.01106
0.22619	0.011097
0.2265	0.011134
0.22681	0.011171
0.22712	0.011208
0.22743	0.011246
0.22773	0.011283
0.22804	0.011321
0.22835	0.011359
0.22866	0.011396
0.22897	0.011434
0.22928	0.011472
0.22958	0.01151
0.22989	0.011548
0.2302	0.011587
0.23051	0.011625
0.23082	0.011663
0.23112	0.011701
0.23143	0.011739
0.23174	0.011777
0.23205	0.011816
0.23236	0.011854
0.23267	0.011893
0.23297	0.011932
0.23328	0.011971
0.23359	0.01201
0.2339	0.012049
0.23421	0.012088
0.23451	0.012127
0.23482	0.012167
0.23513	0.012206
0.23544	0.012246
0.23575	0.012285
0.23606	0.012325
0.23636	0.012365
0.23667	0.012405
0.23698	0.012445
0.23729	0.012485
0.2376	0.012525
0.2379	0.012566
0.23821	0.012606
0.23852	0.012647
0.23883	0.012687
0.23914	0.012728
0.23945	0.012769
0.23975	0.01281
0.24006	0.012851
0.24037	0.012892
0.24068	0.012933
0.24099	0.012974
0.24129	0.013015
0.2416	0.013056
0.24191	0.013098
0.24222	0.013139
0.24253	0.013181
0.24284	0.013222
0.24314	0.013264
0.24345	0.013305
0.24376	0.013347
0.24407	0.013389
0.24438	0.013431
0.24468	0.013472
0.24499	0.013514
0.2453	0.013556
0.24561	0.013598
0.24592	0.01364
0.24622	0.013682
0.24653	0.013725
0.24684	0.013768
0.24715	0.013811
0.24746	0.013854
0.24777	0.013898
0.24807	0.013941
0.24838	0.013985
0.24869	0.014029
0.249	0.014073
0.24931	0.014117
0.24961	0.014161
0.24992	0.014205
0.25023	0.01425
0.25054	0.014294
0.25085	0.014339
0.25116	0.014384
0.25146	0.014429
0.25177	0.014474
0.25208	0.014519
0.25239	0.014565
0.2527	0.01461
0.253	0.014656
0.25331	0.014701
0.25362	0.014747
0.25393	0.014793
0.25424	0.014839
0.25455	0.014885
0.25485	0.014931
0.25516	0.014977
0.25547	0.015023
0.25578	0.015069
0.25609	0.015115
0.25639	0.015162
0.2567	0.015208
0.25701	0.015255
0.25732	0.015302
0.25763	0.015348
0.25794	0.015395
0.25824	0.015442
0.25855	0.015489
0.25886	0.015537
0.25917	0.015584
0.25948	0.015631
0.25978	0.015679
0.26009	0.015726
0.2604	0.015774
0.26071	0.015821
0.26102	0.015869
0.26133	0.015917
0.26163	0.015965
0.26194	0.016013
0.26225	0.016062
0.26256	0.01611
0.26287	0.016159
0.26317	0.016207
0.26348	0.016256
0.26379	0.016305
0.2641	0.016353
0.26441	0.016402
0.26471	0.016451
0.26502	0.0165
0.26533	0.016549
0.26564	0.016598
0.26595	0.016648
0.26626	0.016697
0.26656	0.016746
0.26687	0.016796
0.26718	0.016845
0.26749	0.016895
0.2678	0.016945
0.2681	0.016994
0.26841	0.017044
0.26872	0.017094
0.26903	0.017144
0.26934	0.017195
0.26965	0.017245
0.26995	0.017295
0.27026	0.017345
0.27057	0.017396
0.27088	0.017447
0.27119	0.017497
0.27149	0.017548
0.2718	0.017599
0.27211	0.017651
0.27242	0.017702
0.27273	0.017753
0.27304	0.017804
0.27334	0.017855
0.27365	0.017907
0.27396	0.017959
0.27427	0.01801
0.27458	0.018062
0.27488	0.018114
0.27519	0.018165
0.2755	0.018217
0.27581	0.018269
0.27612	0.018322
0.27643	0.018374
0.27673	0.018426
0.27704	0.018478
0.27735	0.01853
0.27766	0.018582
0.27797	0.018635
0.27827	0.018688
0.27858	0.01874
0.27889	0.018793
0.2792	0.018846
0.27951	0.018899
0.27982	0.018952
0.28012	0.019005
0.28043	0.019058
0.28074	0.019112
0.28105	0.019165
0.28136	0.019218
0.28166	0.019271
0.28197	0.019325
0.28228	0.019378
0.28259	0.019431
0.2829	0.019485
0.2832	0.019538
0.28351	0.019592
0.28382	0.019645
0.28413	0.019699
0.28444	0.019753
0.28475	0.019807
0.28505	0.019861
0.28536	0.019915
0.28567	0.01997
0.28598	0.020024
0.28629	0.020079
0.28659	0.020133
0.2869	0.020188
0.28721	0.020243
0.28752	0.020299
0.28783	0.020354
0.28814	0.020409
0.28844	0.020464
0.28875	0.02052
0.28906	0.020576
0.28937	0.020632
0.28968	0.020688
0.28998	0.020743
0.29029	0.020799
0.2906	0.020856
0.29091	0.020912
0.29122	0.020969
0.29153	0.021025
0.29183	0.021082
0.29214	0.021139
0.29245	0.021196
0.29276	0.021252
0.29307	0.021309
0.29337	0.021367
0.29368	0.021424
0.29399	0.021481
0.2943	0.021538
0.29461	0.021596
0.29492	0.021653
0.29522	0.021711
0.29553	0.021768
0.29584	0.021826
0.29615	0.021883
0.29646	0.021941
0.29676	0.021999
0.29707	0.022058
0.29738	0.022116
0.29769	0.022174
0.298	0.022232
0.29831	0.02229
0.29861	0.022349
0.29892	0.022407
0.29923	0.022466
0.29954	0.022525
0.29985	0.022584
0.30015	0.022643
0.30046	0.022702
0.30077	0.022761
0.30108	0.02282
0.30139	0.022879
0.30169	0.022938
0.302	0.022997
0.30231	0.023056
0.30262	0.023116
0.30293	0.023175
0.30324	0.023235
0.30354	0.023295
0.30385	0.023355
0.30416	0.023415
0.30447	0.023476
0.30478	0.023536
0.30508	0.023596
0.30539	0.023657
0.3057	0.023717
0.30601	0.023778
0.30632	0.023839
0.30663	0.0239
0.30693	0.02396
0.30724	0.024021
0.30755	0.024082
0.30786	0.024143
0.30817	0.024204
0.30847	0.024265
0.30878	0.024327
0.30909	0.024388
0.3094	0.02445
0.30971	0.024511
0.31002	0.024573
0.31032	0.024635
0.31063	0.024696
0.31094	0.024758
0.31125	0.02482
0.31156	0.024882
0.31186	0.024944
0.31217	0.025006
0.31248	0.025068
0.31279	0.025131
0.3131	0.025193
0.31341	0.025255
0.31371	0.025317
0.31402	0.02538
0.31433	0.025442
0.31464	0.025505
0.31495	0.025567
0.31525	0.02563
0.31556	0.025692
0.31587	0.025755
0.31618	0.025818
0.31649	0.025881
0.3168	0.025944
0.3171	0.026008
0.31741	0.026071
0.31772	0.026134
0.31803	0.026198
0.31834	0.026261
0.31864	0.026325
0.31895	0.026389
0.31926	0.026452
0.31957	0.026516
0.31988	0.02658
0.32018	0.026644
0.32049	0.026708
0.3208	0.026772
0.32111	0.026836
0.32142	0.0269
0.32173	0.026965
0.32203	0.027029
0.32234	0.027094
0.32265	0.027159
0.32296	0.027224
0.32327	0.027288
0.32357	0.027353
0.32388	0.027418
0.32419	0.027483
0.3245	0.027548
0.32481	0.027613
0.32512	0.027678
0.32542	0.027743
0.32573	0.027809
0.32604	0.027874
0.32635	0.02794
0.32666	0.028005
0.32696	0.028071
0.32727	0.028137
0.32758	0.028203
0.32789	0.028269
0.3282	0.028335
0.32851	0.028401
0.32881	0.028467
0.32912	0.028534
0.32943	0.0286
0.32974	0.028667
0.33005	0.028733
0.33035	0.0288
0.33066	0.028867
0.33097	0.028933
0.33128	0.029
0.33159	0.029067
0.3319	0.029134
0.3322	0.029201
0.33251	0.029269
0.33282	0.029336
0.33313	0.029404
0.33344	0.029471
0.33374	0.029539
0.33405	0.029607
0.33436	0.029675
0.33467	0.029744
0.33498	0.029813
0.33529	0.029882
0.33559	0.029951
0.3359	0.03002
0.33621	0.030089
0.33652	0.030158
0.33683	0.030227
0.33713	0.030297
0.33744	0.030366
0.33775	0.030436
0.33806	0.030506
0.33837	0.030576
0.33867	0.030646
0.33898	0.030716
0.33929	0.030786
0.3396	0.030857
0.33991	0.030927
0.34022	0.030998
0.34052	0.031069
0.34083	0.03114
0.34114	0.031211
0.34145	0.031282
0.34176	0.031354
0.34206	0.031425
0.34237	0.031496
0.34268	0.031568
0.34299	0.031639
0.3433	0.031711
0.34361	0.031783
0.34391	0.031855
0.34422	0.031927
0.34453	0.031999
0.34484	0.032072
0.34515	0.032144
0.34545	0.032216
0.34576	0.032289
0.34607	0.032362
0.34638	0.032434
0.34669	0.032507
0.347	0.032581
0.3473	0.032654
0.34761	0.032728
0.34792	0.032801
0.34823	0.032875
0.34854	0.032948
0.34884	0.033022
0.34915	0.033096
0.34946	0.03317
0.34977	0.033244
0.35008	0.033318
0.35039	0.033392
0.35069	0.033466
0.351	0.03354
0.35131	0.033614
0.35162	0.033688
0.35193	0.033762
0.35223	0.033837
0.35254	0.033911
0.35285	0.033986
0.35316	0.03406
0.35347	0.034135
0.35378	0.03421
0.35408	0.034284
0.35439	0.03436
0.3547	0.034435
0.35501	0.03451
0.35532	0.034585
0.35562	0.03466
0.35593	0.034736
0.35624	0.034811
0.35655	0.034887
0.35686	0.034963
0.35716	0.035039
0.35747	0.035115
0.35778	0.035192
0.35809	0.035268
0.3584	0.035345
0.35871	0.035422
0.35901	0.035499
0.35932	0.035576
0.35963	0.035653
0.35994	0.03573
0.36025	0.035808
0.36055	0.035885
0.36086	0.035962
0.36117	0.036039
0.36148	0.036116
0.36179	0.036194
0.3621	0.036271
0.3624	0.036349
0.36271	0.036426
0.36302	0.036504
0.36333	0.036582
0.36364	0.03666
0.36394	0.036738
0.36425	0.036816
0.36456	0.036894
0.36487	0.036973
0.36518	0.037051
0.36549	0.037129
0.36579	0.037208
0.3661	0.037286
0.36641	0.037365
0.36672	0.037444
0.36703	0.037522
0.36733	0.037601
0.36764	0.03768
0.36795	0.037759
0.36826	0.037838
0.36857	0.037917
0.36888	0.037997
0.36918	0.038076
0.36949	0.038155
0.3698	0.038235
0.37011	0.038314
0.37042	0.038394
0.37072	0.038474
0.37103	0.038554
0.37134	0.038634
0.37165	0.038715
0.37196	0.038796
0.37227	0.038876
0.37257	0.038957
0.37288	0.039039
0.37319	0.03912
0.3735	0.039202
0.37381	0.039283
0.37411	0.039365
0.37442	0.039447
0.37473	0.039529
0.37504	0.039612
0.37535	0.039694
0.37565	0.039776
0.37596	0.039859
0.37627	0.039941
0.37658	0.040024
0.37689	0.040107
0.3772	0.04019
0.3775	0.040272
0.37781	0.040356
0.37812	0.040439
0.37843	0.040523
0.37874	0.040606
0.37904	0.04069
0.37935	0.040774
0.37966	0.040858
0.37997	0.040942
0.38028	0.041026
0.38059	0.041111
0.38089	0.041195
0.3812	0.04128
0.38151	0.041364
0.38182	0.041449
0.38213	0.041534
0.38243	0.041619
0.38274	0.041704
0.38305	0.041789
0.38336	0.041874
0.38367	0.04196
0.38398	0.042045
0.38428	0.042131
0.38459	0.042217
0.3849	0.042302
0.38521	0.042388
0.38552	0.042474
0.38582	0.042561
0.38613	0.042647
0.38644	0.042733
0.38675	0.04282
0.38706	0.042906
0.38737	0.042993
0.38767	0.04308
0.38798	0.043167
0.38829	0.043254
0.3886	0.043341
0.38891	0.043427
0.38921	0.043514
0.38952	0.043602
0.38983	0.043689
0.39014	0.043777
0.39045	0.043864
0.39076	0.043952
0.39106	0.044039
0.39137	0.044127
0.39168	0.044215
0.39199	0.044303
0.3923	0.044391
0.3926	0.044479
0.39291	0.044567
0.39322	0.044655
0.39353	0.044744
0.39384	0.044832
0.39414	0.044921
0.39445	0.04501
0.39476	0.045098
0.39507	0.045187
0.39538	0.045276
0.39569	0.045365
0.39599	0.045454
0.3963	0.045543
0.39661	0.045633
0.39692	0.045723
0.39723	0.045812
0.39753	0.045902
0.39784	0.045992
0.39815	0.046082
0.39846	0.046172
0.39877	0.046263
0.39908	0.046354
0.39938	0.046444
0.39969	0.046535
0.4	0.046626
0.40031	0.046717
0.40062	0.046808
0.40092	0.046899
0.40123	0.04699
0.40154	0.047081
0.40185	0.047172
0.40216	0.047264
0.40247	0.047355
0.40277	0.047447
0.40308	0.047538
0.40339	0.04763
0.4037	0.047722
0.40401	0.047815
0.40431	0.047907
0.40462	0.047999
0.40493	0.048092
0.40524	0.048185
0.40555	0.048277
0.40586	0.04837
0.40616	0.048463
0.40647	0.048557
0.40678	0.04865
0.40709	0.048744
0.4074	0.048838
0.4077	0.048932
0.40801	0.049026
0.40832	0.04912
0.40863	0.049214
0.40894	0.049308
0.40924	0.049402
0.40955	0.049496
0.40986	0.049591
0.41017	0.049685
0.41048	0.04978
0.41079	0.049874
0.41109	0.049969
0.4114	0.050064
0.41171	0.050159
0.41202	0.050254
0.41233	0.050349
0.41263	0.050444
0.41294	0.050539
0.41325	0.050634
0.41356	0.050729
0.41387	0.050825
0.41418	0.05092
0.41448	0.051016
0.41479	0.051112
0.4151	0.051208
0.41541	0.051304
0.41572	0.0514
0.41602	0.051497
0.41633	0.051593
0.41664	0.05169
0.41695	0.051787
0.41726	0.051884
0.41757	0.051981
0.41787	0.052078
0.41818	0.052175
0.41849	0.052273
0.4188	0.05237
0.41911	0.052469
0.41941	0.052567
0.41972	0.052665
0.42003	0.052764
0.42034	0.052862
0.42065	0.052961
0.42096	0.05306
0.42126	0.053159
0.42157	0.053258
0.42188	0.053357
0.42219	0.053456
0.4225	0.053556
0.4228	0.053655
0.42311	0.053754
0.42342	0.053854
0.42373	0.053954
0.42404	0.054054
0.42435	0.054154
0.42465	0.054254
0.42496	0.054354
0.42527	0.054454
0.42558	0.054554
0.42589	0.054654
0.42619	0.054755
0.4265	0.054855
0.42681	0.054956
0.42712	0.055056
0.42743	0.055157
0.42773	0.055258
0.42804	0.055358
0.42835	0.055459
0.42866	0.05556
0.42897	0.055661
0.42928	0.055763
0.42958	0.055864
0.42989	0.055965
0.4302	0.056067
0.43051	0.056169
0.43082	0.05627
0.43112	0.056372
0.43143	0.056474
0.43174	0.056576
0.43205	0.056678
0.43236	0.05678
0.43267	0.056882
0.43297	0.056984
0.43328	0.057086
0.43359	0.057188
0.4339	0.05729
0.43421	0.057393
0.43451	0.057495
0.43482	0.057598
0.43513	0.057701
0.43544	0.057804
0.43575	0.057907
0.43606	0.05801
0.43636	0.058114
0.43667	0.058218
0.43698	0.058321
0.43729	0.058425
0.4376	0.058529
0.4379	0.058633
0.43821	0.058737
0.43852	0.058842
0.43883	0.058946
0.43914	0.059051
0.43945	0.059155
0.43975	0.05926
0.44006	0.059365
0.44037	0.05947
0.44068	0.059576
0.44099	0.059681
0.44129	0.059787
0.4416	0.059893
0.44191	0.059998
0.44222	0.060104
0.44253	0.060211
0.44284	0.060317
0.44314	0.060423
0.44345	0.06053
0.44376	0.060636
0.44407	0.060742
0.44438	0.060849
0.44468	0.060956
0.44499	0.061064
0.4453	0.061171
0.44561	0.061278
0.44592	0.061386
0.44622	0.061493
0.44653	0.061601
0.44684	0.061709
0.44715	0.061817
0.44746	0.061925
0.44777	0.062034
0.44807	0.062142
0.44838	0.062251
0.44869	0.06236
0.449	0.062468
0.44931	0.062578
0.44961	0.062687
0.44992	0.062796
0.45023	0.062905
0.45054	0.063015
0.45085	0.063125
0.45116	0.063235
0.45146	0.063345
0.45177	0.063455
0.45208	0.063565
0.45239	0.063676
0.4527	0.063786
0.453	0.063897
0.45331	0.064008
0.45362	0.064119
0.45393	0.064231
0.45424	0.064343
0.45455	0.064454
0.45485	0.064566
0.45516	0.064678
0.45547	0.06479
0.45578	0.064902
0.45609	0.065015
0.45639	0.065127
0.4567	0.06524
0.45701	0.065352
0.45732	0.065465
0.45763	0.065578
0.45794	0.065692
0.45824	0.065805
0.45855	0.065918
0.45886	0.066032
0.45917	0.066146
0.45948	0.06626
0.45978	0.066375
0.46009	0.066489
0.4604	0.066603
0.46071	0.066718
0.46102	0.066833
0.46133	0.066948
0.46163	0.067063
0.46194	0.067178
0.46225	0.067294
0.46256	0.06741
0.46287	0.067525
0.46317	0.067641
0.46348	0.067757
0.46379	0.067873
0.4641	0.067988
0.46441	0.068104
0.46471	0.06822
0.46502	0.068336
0.46533	0.068452
0.46564	0.068569
0.46595	0.068685
0.46626	0.068802
0.46656	0.068918
0.46687	0.069036
0.46718	0.069153
0.46749	0.06927
0.4678	0.069387
0.4681	0.069504
0.46841	0.069622
0.46872	0.069739
0.46903	0.069857
0.46934	0.069975
0.46965	0.070093
0.46995	0.070211
0.47026	0.070329
0.47057	0.070447
0.47088	0.070565
0.47119	0.070684
0.47149	0.070802
0.4718	0.070921
0.47211	0.07104
0.47242	0.071159
0.47273	0.071277
0.47304	0.071396
0.47334	0.071515
0.47365	0.071634
0.47396	0.071753
0.47427	0.071873
0.47458	0.071992
0.47488	0.072111
0.47519	0.07223
0.4755	0.07235
0.47581	0.07247
0.47612	0.072589
0.47643	0.072709
0.47673	0.072829
0.47704	0.072949
0.47735	0.073069
0.47766	0.073189
0.47797	0.073309
0.47827	0.073429
0.47858	0.073549
0.47889	0.07367
0.4792	0.07379
0.47951	0.073911
0.47982	0.074031
0.48012	0.074152
0.48043	0.074273
0.48074	0.074394
0.48105	0.074515
0.48136	0.074637
0.48166	0.074758
0.48197	0.07488
0.48228	0.075002
0.48259	0.075124
0.4829	0.075247
0.4832	0.075369
0.48351	0.075491
0.48382	0.075614
0.48413	0.075736
0.48444	0.075859
0.48475	0.075982
0.48505	0.076105
0.48536	0.076228
0.48567	0.076351
0.48598	0.076474
0.48629	0.076597
0.48659	0.076721
0.4869	0.076844
0.48721	0.076968
0.48752	0.077092
0.48783	0.077216
0.48814	0.07734
0.48844	0.077465
0.48875	0.07759
0.48906	0.077715
0.48937	0.07784
0.48968	0.077966
0.48998	0.078091
0.49029	0.078217
0.4906	0.078342
0.49091	0.078468
0.49122	0.078594
0.49153	0.07872
0.49183	0.078846
0.49214	0.078973
0.49245	0.079099
0.49276	0.079226
0.49307	0.079353
0.49337	0.079481
0.49368	0.079608
0.49399	0.079735
0.4943	0.079862
0.49461	0.079989
0.49492	0.080117
0.49522	0.080244
0.49553	0.080372
0.49584	0.0805
0.49615	0.080628
0.49646	0.080756
0.49676	0.080884
0.49707	0.081012
0.49738	0.081141
0.49769	0.081269
0.498	0.081398
0.49831	0.081526
0.49861	0.081655
0.49892	0.081784
0.49923	0.081914
0.49954	0.082043
0.49985	0.082172
0.50015	0.082302
0.50046	0.082432
0.50077	0.082562
0.50108	0.082692
0.50139	0.082822
0.50169	0.082953
0.502	0.083083
0.50231	0.083214
0.50262	0.083345
0.50293	0.083476
0.50324	0.083608
0.50354	0.083739
0.50385	0.083871
0.50416	0.084002
0.50447	0.084134
0.50478	0.084266
0.50508	0.084398
0.50539	0.08453
0.5057	0.084662
0.50601	0.084794
0.50632	0.084927
0.50663	0.08506
0.50693	0.085192
0.50724	0.085325
0.50755	0.085458
0.50786	0.08559
0.50817	0.085723
0.50847	0.085856
0.50878	0.085989
0.50909	0.086122
0.5094	0.086256
0.50971	0.086389
0.51002	0.086523
0.51032	0.086656
0.51063	0.08679
0.51094	0.086923
0.51125	0.087057
0.51156	0.087191
0.51186	0.087326
0.51217	0.08746
0.51248	0.087595
0.51279	0.087729
0.5131	0.087864
0.51341	0.087999
0.51371	0.088134
0.51402	0.088269
0.51433	0.088404
0.51464	0.088539
0.51495	0.088675
0.51525	0.08881
0.51556	0.088946
0.51587	0.089083
0.51618	0.089219
0.51649	0.089355
0.5168	0.089492
0.5171	0.089629
0.51741	0.089766
0.51772	0.089904
0.51803	0.090041
0.51834	0.090179
0.51864	0.090317
0.51895	0.090455
0.51926	0.090593
0.51957	0.090731
0.51988	0.09087
0.52018	0.091008
0.52049	0.091146
0.5208	0.091285
0.52111	0.091424
0.52142	0.091563
0.52173	0.091702
0.52203	0.091841
0.52234	0.09198
0.52265	0.09212
0.52296	0.09226
0.52327	0.0924
0.52357	0.09254
0.52388	0.092681
0.52419	0.092821
0.5245	0.092961
0.52481	0.093101
0.52512	0.093242
0.52542	0.093383
0.52573	0.093523
0.52604	0.093664
0.52635	0.093805
0.52666	0.093946
0.52696	0.094087
0.52727	0.094228
0.52758	0.09437
0.52789	0.094511
0.5282	0.094653
0.52851	0.094795
0.52881	0.094937
0.52912	0.095079
0.52943	0.095221
0.52974	0.095363
0.53005	0.095505
0.53035	0.095648
0.53066	0.09579
0.53097	0.095933
0.53128	0.096076
0.53159	0.096218
0.5319	0.096361
0.5322	0.096504
0.53251	0.096647
0.53282	0.096791
0.53313	0.096934
0.53344	0.097078
0.53374	0.097221
0.53405	0.097365
0.53436	0.097509
0.53467	0.097653
0.53498	0.097797
0.53529	0.097941
0.53559	0.098086
0.5359	0.09823
0.53621	0.098375
0.53652	0.09852
0.53683	0.098665
0.53713	0.09881
0.53744	0.098955
0.53775	0.099101
0.53806	0.099246
0.53837	0.099392
0.53867	0.099538
0.53898	0.099684
0.53929	0.09983
0.5396	0.099976
0.53991	0.10012
0.54022	0.10027
0.54052	0.10042
0.54083	0.10056
0.54114	0.10071
0.54145	0.10086
0.54176	0.10101
0.54206	0.10115
0.54237	0.1013
0.54268	0.10145
0.54299	0.1016
0.5433	0.10175
0.54361	0.10189
0.54391	0.10204
0.54422	0.10219
0.54453	0.10234
0.54484	0.10249
0.54515	0.10264
0.54545	0.10279
0.54576	0.10294
0.54607	0.10309
0.54638	0.10324
0.54669	0.10339
0.547	0.10354
0.5473	0.10369
0.54761	0.10384
0.54792	0.10399
0.54823	0.10414
0.54854	0.10429
0.54884	0.10444
0.54915	0.10459
0.54946	0.10474
0.54977	0.1049
0.55008	0.10505
0.55039	0.1052
0.55069	0.10535
0.551	0.1055
0.55131	0.10566
0.55162	0.10581
0.55193	0.10596
0.55223	0.10611
0.55254	0.10627
0.55285	0.10642
0.55316	0.10657
0.55347	0.10673
0.55378	0.10688
0.55408	0.10703
0.55439	0.10719
0.5547	0.10734
0.55501	0.10749
0.55532	0.10765
0.55562	0.1078
0.55593	0.10796
0.55624	0.10811
0.55655	0.10827
0.55686	0.10842
0.55716	0.10857
0.55747	0.10873
0.55778	0.10888
0.55809	0.10904
0.5584	0.10919
0.55871	0.10935
0.55901	0.1095
0.55932	0.10966
0.55963	0.10981
0.55994	0.10997
0.56025	0.11012
0.56055	0.11028
0.56086	0.11043
0.56117	0.11059
0.56148	0.11075
0.56179	0.1109
0.5621	0.11106
0.5624	0.11121
0.56271	0.11137
0.56302	0.11153
0.56333	0.11168
0.56364	0.11184
0.56394	0.112
0.56425	0.11216
0.56456	0.11231
0.56487	0.11247
0.56518	0.11263
0.56549	0.11279
0.56579	0.11295
0.5661	0.11311
0.56641	0.11326
0.56672	0.11342
0.56703	0.11358
0.56733	0.11374
0.56764	0.1139
0.56795	0.11406
0.56826	0.11422
0.56857	0.11438
0.56888	0.11454
0.56918	0.1147
0.56949	0.11486
0.5698	0.11502
0.57011	0.11518
0.57042	0.11535
0.57072	0.11551
0.57103	0.11567
0.57134	0.11583
0.57165	0.11599
0.57196	0.11615
0.57227	0.11632
0.57257	0.11648
0.57288	0.11664
0.57319	0.1168
0.5735	0.11697
0.57381	0.11713
0.57411	0.11729
0.57442	0.11746
0.57473	0.11762
0.57504	0.11778
0.57535	0.11795
0.57565	0.11811
0.57596	0.11828
0.57627	0.11844
0.57658	0.11861
0.57689	0.11877
0.5772	0.11894
0.5775	0.1191
0.57781	0.11927
0.57812	0.11943
0.57843	0.1196
0.57874	0.11977
0.57904	0.11993
0.57935	0.1201
0.57966	0.12027
0.57997	0.12043
0.58028	0.1206
0.58059	0.12077
0.58089	0.12094
0.5812	0.1211
0.58151	0.12127
0.58182	0.12144
0.58213	0.12161
0.58243	0.12178
0.58274	0.12195
0.58305	0.12211
0.58336	0.12228
0.58367	0.12245
0.58398	0.12262
0.58428	0.12279
0.58459	0.12296
0.5849	0.12313
0.58521	0.1233
0.58552	0.12347
0.58582	0.12364
0.58613	0.12381
0.58644	0.12399
0.58675	0.12416
0.58706	0.12433
0.58737	0.1245
0.58767	0.12467
0.58798	0.12485
0.58829	0.12502
0.5886	0.12519
0.58891	0.12536
0.58921	0.12554
0.58952	0.12571
0.58983	0.12588
0.59014	0.12606
0.59045	0.12623
0.59076	0.12641
0.59106	0.12658
0.59137	0.12675
0.59168	0.12693
0.59199	0.1271
0.5923	0.12728
0.5926	0.12746
0.59291	0.12763
0.59322	0.12781
0.59353	0.12799
0.59384	0.12817
0.59414	0.12834
0.59445	0.12852
0.59476	0.1287
0.59507	0.12888
0.59538	0.12906
0.59569	0.12923
0.59599	0.12941
0.5963	0.12959
0.59661	0.12977
0.59692	0.12995
0.59723	0.13013
0.59753	0.13031
0.59784	0.13049
0.59815	0.13067
0.59846	0.13085
0.59877	0.13103
0.59908	0.13121
0.59938	0.13139
0.59969	0.13157
0.6	0.13175
0.60031	0.13194
0.60062	0.13212
0.60092	0.1323
0.60123	0.13248
0.60154	0.13267
0.60185	0.13285
0.60216	0.13303
0.60247	0.13322
0.60277	0.1334
0.60308	0.13359
0.60339	0.13377
0.6037	0.13395
0.60401	0.13414
0.60431	0.13432
0.60462	0.13451
0.60493	0.13469
0.60524	0.13488
0.60555	0.13507
0.60586	0.13525
0.60616	0.13544
0.60647	0.13562
0.60678	0.13581
0.60709	0.136
0.6074	0.13619
0.6077	0.13637
0.60801	0.13656
0.60832	0.13675
0.60863	0.13694
0.60894	0.13713
0.60924	0.13732
0.60955	0.1375
0.60986	0.13769
0.61017	0.13788
0.61048	0.13807
0.61079	0.13826
0.61109	0.13845
0.6114	0.13864
0.61171	0.13883
0.61202	0.13902
0.61233	0.13921
0.61263	0.1394
0.61294	0.1396
0.61325	0.13979
0.61356	0.13998
0.61387	0.14017
0.61418	0.14036
0.61448	0.14055
0.61479	0.14075
0.6151	0.14094
0.61541	0.14113
0.61572	0.14132
0.61602	0.14152
0.61633	0.14171
[truncated: 1,245 more rows]
