# Supplementary material for: Behavioral and Network Origins of Wealth Inequality: Insights from a Virtual World
Source: PLoS One. 2014 Aug 25;9(8):e103503. doi: 10.1371/journal.pone.0103503 (PMC4143195; doi:10.1371/journal.pone.0103503)
Supplement: Data S1 — Data as plotted in Figs. 1 – 8 . (ZIP) [file pone.0103503.s007.zip › PublicData/Fig2A.csv]

1	0
2	0
3	0
4	0
5	0
6	12260
7	12453
8	12835
9	13552
10	14644
11	3646.5
12	4840.9
13	5856.1
14	6815.7
15	7634.7
16	8870.1
17	10198
18	11903
19	13897
20	15794
21	17219
22	18106
23	18677
24	18333
25	17680
26	16972
27	16199
28	15623
29	15479
30	15139
31	14792
32	14693
33	14643
34	13663
35	13675
36	14009
37	13758
38	13497
39	13965
40	14002
41	13531
42	13815
43	14111
44	15124
45	16184
46	17121
47	17754
48	18378
49	18414
50	18374
51	19298
52	20009
53	20908
54	21205
55	21027
56	20542
57	21602
58	22376
59	22592
60	23504
61	23460
62	23381
63	21933
64	22582
65	22836
66	23299
67	21947
68	23826
69	23982
70	23044
71	24070
72	25320
73	23629
74	24098
75	25852
76	25842
77	24606
78	23932
79	23846
80	22394
81	21391
82	23179
83	23942
84	22351
85	23244
86	24653
87	23196
88	23971
89	25778
90	25471
91	23878
92	24715
93	24656
94	23783
95	23008
96	25635
97	25423
98	24480
99	27599
100	27282
101	25000
102	25837
103	26972
104	22882
105	25183
106	27134
107	28202
108	30607
109	31924
110	32444
111	30381
112	28922
113	28845
114	30650
115	30165
116	31041
117	31270
118	31353
119	31028
120	32062
121	33547
122	34910
123	32415
124	31557
125	31253
126	33644
127	35939
128	34483
129	33611
130	30104
131	27973
132	23299
133	26197
134	25535
135	26445
136	26086
137	28795
138	27292
139	30300
140	33574
141	30863
142	31544
143	32750
144	30876
145	29008
146	29688
147	28029
148	27946
149	29385
150	27091
151	26951
152	28682
153	29020
154	26865
155	28662
156	30948
157	29666
158	30769
159	33788
160	30275
161	27998
162	26085
163	23174
164	20530
165	26944
166	26569
167	28124
168	27955
169	32206
170	28202
171	27044
172	23505
173	24066
174	18681
175	18567
176	19199
177	20095
178	18179
179	19061
180	16308
181	20789
182	23647
183	25817
184	27162
185	29077
186	26450
187	23990
188	25343
189	23314
190	22886
191	21199
192	21555
193	21317
194	23290
195	27765
196	31002
197	27222
198	24888
199	20755
200	16451
201	14699
202	20682
203	20719
204	21904
205	27355
206	19012
207	15143
208	17592
209	20012
210	17939
211	25704
212	26301
213	17303
214	17873
215	15845
216	14440
217	14979
218	18001
219	18363
220	19915
221	26871
222	28098
223	29212
224	27824
225	22278
226	15617
227	15347
228	18028
229	18112
230	18197
231	17913
232	16532
233	17896
234	13398
235	12973
236	13387
237	16429
238	13118
239	18008
240	28100
241	30414
242	29678
243	32308
244	26359
245	24459
246	22263
247	19301
248	20134
249	25495
250	22148
251	24404
252	26907
253	25752
254	26922
255	30892
256	35585
257	32926
258	32872
259	32054
260	30407
261	22089
262	20853
263	19725
264	21326
265	16321
266	19575
267	25418
268	26762
269	22940
270	23686
271	13514
272	10450
273	6395.5
274	5413.1
275	4793.8
276	11745
277	8081.6
278	7815.7
279	10802
280	12004
281	9198.3
282	12696
283	19604
284	16523
285	15526
286	21043
287	18604
288	13715
289	13997
290	12839
291	8124.6
292	7157.5
293	9054.9
294	4860.4
295	2885.9
296	2418.4
297	5654
298	803.09
299	5075.5
300	10658
301	15314
302	16171
303	24093
304	30899
305	25772
306	26504
307	25366
308	23044
309	17188
310	19720
311	24228
312	24412
313	18916
314	20991
315	20365
316	11534
317	10932
318	13842
319	11477
320	13818
321	14162
322	13110
323	14567
324	19543
325	24842
326	27953
327	31299
328	31503
329	31745
330	26810
331	26470
332	26303
333	30809
334	25656
335	30125
336	30141
337	32952
338	28035
339	25411
340	17136
341	19587
342	14567
343	17959
344	25156
345	26188
346	30419
347	33602
348	31618
349	31488
350	34218
351	28260
352	26966
353	29348
354	29268
355	29121
356	25210
357	26043
358	21177
359	17990
360	18469
361	19425
362	15547
363	21219
364	24151
365	31084
366	32474
367	34157
368	32220
369	29483
370	25277
371	28367
372	25153
373	20653
374	24593
375	22542
376	23602
377	28140
378	27081
379	22130
380	18721
381	17095
382	9930.2
383	14909
384	20753
385	26079
386	25141
387	35067
388	35920
389	39861
390	35358
391	33938
392	39787
393	36423
394	23592
395	27129
396	36316
397	36644
398	37022
399	43678
400	43243
401	32202
402	23919
403	29565
404	31661
405	30267
406	31853
407	33004
408	30439
409	30431
410	27573
411	31958
412	31587
413	27414
414	23500
415	23212
416	9802.5
417	3395.6
418	1828.7
419	-4054
420	-1677.3
421	4856.2
422	23.922
423	1266.5
424	1445.6
425	-2831.6
426	-7172.6
427	-7392.8
428	-6158.6
429	-5633.8
430	-996.78
431	6176.6
432	8845.5
433	3085.7
434	10345
435	10109
436	9074.1
437	18879
438	22451
439	14804
440	13322
441	14686
442	11333
443	19209
444	22189
445	23218
446	22320
447	18769
448	18312
449	11717
450	13775
451	14912
452	19815
453	12490
454	10339
455	5296.7
456	2929.5
457	2976.2
458	3950.4
459	15923
460	20615
461	14158
462	12643
463	6044.1
464	949.49
465	5981.5
466	13524
467	14149
468	34892
469	32037
470	25315
471	26898
472	24840
473	6101.2
474	8600
475	11448
476	12933
477	12762
478	22096
479	25343
480	15345
481	15616
482	18399
483	17481
484	20361
485	30741
486	29154
487	24409
488	23872
489	22653
490	24233
491	29029
492	42018
493	45724
494	47169
495	56179
496	48639
497	43385
498	44567
499	46009
500	33890
501	38301
502	37730
503	39678
504	33293
505	37450
506	45648
507	40918
508	39177
509	44628
510	43958
511	34938
512	41171
513	35988
514	37453
515	33374
516	34523
517	30368
518	30878
519	32048
520	37873
521	33775
522	35847
523	34327
524	31301
525	23369
526	14413
527	20303
528	20085
529	21226
530	22253
531	30484
532	28236
533	29060
534	22893
535	25255
536	29669
537	23383
538	25797
539	31500
540	23755
541	22962
542	23820
543	20776
544	23445
545	37553
546	36427
547	18542
548	8057.1
549	3805.4
550	-7042.9
551	-1887.8
552	17063
553	24652
554	20103
555	21699
556	16676
557	13188
558	19119
559	15479
560	58387
561	59682
562	61489
563	55993
564	63357
565	24241
566	20616
567	21970
568	6262.1
569	7185.9
570	-1196.6
571	1857.2
572	3302.9
573	23511
574	14915
575	19742
576	7784.8
577	1126.1
578	3066.2
579	4210.8
580	1350.2
581	8977.3
582	4392.1
583	-5657.8
584	-6789.8
585	-2337.4
586	-3493.1
587	-2697.3
588	3972.7
589	3226.8
590	665.74
591	-70.674
592	1193.1
593	-5734.4
594	-1698.1
595	-8731
596	-13310
597	-17060
598	-29673
599	-32870
600	-35276
601	-35000
602	-30940
603	-12105
604	-6692.9
605	-4146.1
606	4609.6
607	-3228.1
608	2049.3
609	4525.7
610	4615.9
611	2255.2
612	15845
613	7722.1
614	14095
615	19332
616	24082
617	26572
618	22003
619	12983
620	12355
621	2184.8
622	2435.5
623	15324
624	19103
625	29267
626	41650
627	35564
628	21047
629	19591
630	10165
631	-2697.4
632	-4141.3
633	3769
634	4691.9
635	9831.5
636	16906
637	23331
638	17958
639	12180
640	7536.5
641	6692.9
642	8609.4
643	10775
644	7497.6
645	6657.8
646	13032
647	12272
648	18941
649	17716
650	28443
651	25808
652	22166
653	17933
654	30454
655	20241
656	19509
657	25900
658	47137
659	33533
660	43761
661	41941
662	28779
663	9809.9
664	14382
665	10885
666	10702
667	22897
668	21190
669	28615
670	28900
671	31484
672	25397
673	30741
674	19789
675	19814
676	21266
677	22409
678	26897
679	33617
680	29018
681	34076
682	38048
683	32139
684	30122
685	30534
686	10366
687	13050
688	5269.5
689	9263.9
690	7449.2
691	24861
692	19913
693	28177
694	29547
695	37824
696	33309
697	21776
698	15285
699	1465.6
700	-3522.6
701	-1071.8
702	5593
703	7152.7
704	22088
705	25039
706	41993
707	43378
708	44551
709	46217
710	42425
711	28576
712	40498
713	39511
714	36202
715	39385
716	42261
717	33024
718	40829
719	30807
720	36818
721	39923
722	44801
723	43255
724	51442
725	32753
726	28824
727	25712
728	26440
729	30741
730	30932
731	20172
732	16651
733	20421
734	17306
735	30157
736	21433
737	30957
738	28001
739	33806
740	33302
741	38832
742	40905
743	32950
744	28548
745	36032
746	43470
747	34218
748	30433
749	28389
750	26108
751	42877
752	49474
753	59790
754	60072
755	47964
756	28572
757	21240
758	13973
759	14149
760	23226
761	29898
762	45390
763	39211
764	43911
765	43418
766	44491
767	40375
768	48085
769	44078
770	45204
771	47131
772	35695
773	33101
774	37753
775	32785
776	18197
777	16727
778	25629
779	20816
780	14593
781	27449
782	23995
783	29609
784	22439
785	26198
786	21362
787	14688
788	15519
789	11454
790	-815.63
791	10627
792	12059
793	777.32
794	10484
795	25888
796	11052
797	12507
798	-3117.6
799	-4880
800	-2365.2
801	-7025.4
802	-516.16
803	20528
804	35234
805	19028
806	20728
807	19742
808	22916
809	11888
810	34105
811	36631
812	37687
813	30694
814	38518
815	42293
816	30529
817	37407
818	29412
819	19170
820	6501.3
821	16097
822	16091
823	17157
824	17009
825	8957.2
826	15123
827	3694.9
828	7740
829	5620.7
830	20244
831	21009
832	38366
833	44175
834	43498
835	46652
836	45168
837	30177
838	29359
839	35099
840	24991
841	26532
842	23273
843	17575
844	15779
845	23063
846	16825
847	20553
848	32004
849	42235
850	30436
851	40047
852	45441
853	29239
854	29064
855	46071
856	40873
857	51784
858	58595
859	61824
860	57320
861	69343
862	64015
863	68032
864	52852
865	52639
866	45821
867	38805
868	32745
869	35664
870	25058
871	27842
872	33477
873	34701
874	33549
875	45710
876	31759
877	36680
878	45508
879	44716
880	47822
881	43796
882	36592
883	30669
884	12032
885	7240.2
886	20742
887	15289
888	21704
889	46269
890	26983
891	27868
892	26478
893	22194
894	16251
895	33905
896	28183
897	18599
898	25972
899	41392
900	27174
901	27317
902	43724
903	25633
904	18336
905	42498
906	33859
907	27217
908	26727
909	18822
910	-107.9
911	25503
912	46188
913	63937
914	44475
915	49094
916	28474
917	-15922
918	-15966
919	-7421.8
920	-4305.5
921	-4361.8
922	16245
923	13442
924	4977.4
925	-11605
926	607.46
927	1506.4
928	-6304.9
929	65356
930	58738
931	54356
932	56096
933	48391
934	-4348.9
935	1155
936	-13041
937	-8073.3
938	-7367.7
939	-12921
940	-4597.4
941	4072.7
942	108.94
943	-12240
944	-4005.8
945	-15145
946	-10437
947	-9051.6
948	23981
949	35136
950	47717
951	27665
952	18260
953	-4754
954	-21902
955	-7627.7
956	10065
957	1036.9
958	-2419.4
959	1683.7
960	-9344.7
961	-6328.9
962	25580
963	45401
964	37877
965	50193
966	48159
967	34378
968	28237
969	35404
970	17243
971	8391.6
972	-5709.5
973	-4282.1
974	-2193.9
975	11464
976	11585
977	24810
978	12641
979	7561.6
980	4177.1
981	12331
982	23038
983	28752
984	31379
985	19132
986	24511
987	29781
988	33794
989	33126
990	22740
991	2495.2
992	-5692.3
993	-6702.5
994	-10789
995	15350
996	43127
997	41279
998	34481
999	59873
1000	58598
1001	48792
1002	69144
1003	94194
1004	81059
1005	70428
1006	75616
1007	63089
1008	42929
1009	52935
1010	51932
1011	46794
1012	32170
1013	44574
1014	49439
1015	61766
1016	53246
1017	45674
1018	45040
1019	31936
1020	17459
1021	18040
1022	30139
1023	31010
1024	68736
1025	36105
1026	38352
1027	24527
1028	27391
1029	-27457
1030	9891.4
1031	6364.4
1032	24024
1033	24370
1034	37111
1035	49097
1036	57052
1037	50061
1038	23613
1039	14111
1040	3670.2
1041	4250.5
1042	14921
1043	33289
1044	44115
1045	41653
1046	46238
1047	41404
1048	50293
1049	69038
1050	86132
1051	90028
1052	1.0145e+05
1053	88032
1054	62556
1055	75578
1056	61288
1057	41613
1058	47033
1059	54734
1060	43512
1061	54192
1062	66252
1063	66389
1064	71483
1065	49991
1066	37306
1067	34095
1068	38520
1069	43914
1070	37061
1071	35440
1072	36396
1073	24829
1074	10108
1075	23969
1076	26801
1077	22668
1078	24937
1079	13822
1080	946.95
1081	-9722.5
1082	-3255.2
1083	2168.8
1084	7337.1
1085	13301
1086	11460
1087	-6980.3
1088	-20222
1089	-21528
1090	-39393
1091	-19442
1092	-2747.4
1093	-12470
1094	-14410
1095	17167
1096	29272
1097	34361
1098	58587
1099	62403
1100	56609
1101	40348
1102	26506
1103	24018
1104	25454
1105	17515
1106	19828
1107	25226
1108	21734
1109	23171
1110	43002
1111	63185
1112	69448
1113	70432
1114	58818
1115	59685
1116	25507
1117	16747
1118	46910
1119	67473
1120	45602
1121	42293
1122	63704
1123	35218
1124	27717
1125	30665
1126	33150
1127	10277
1128	3252.6
1129	13507
1130	17207
1131	26530
1132	10250
1133	18409
1134	-6724.8
1135	-15373
1136	-12136
1137	16880
1138	6434.6
1139	30375
1140	30260
1141	37056
1142	16872
1143	20345
1144	8322.6
1145	30800
1146	44072
1147	55724
1148	46012
1149	73719
1150	50973
1151	38689
1152	33287
1153	66099
1154	41106
1155	59009
1156	58449
1157	63243
1158	51781
1159	31112
1160	19136
1161	26124
1162	33665
1163	16715
1164	49155
1165	28691
1166	21782
1167	1563.5
1168	10584
1169	-13360
1170	18267
1171	14331
1172	20878
1173	34169
1174	38321
1175	42957
1176	44935
1177	25140
1178	6356.6
1179	23278
1180	23905
1181	32682
1182	52151
1183	45075
1184	59140
1185	39359
1186	16459
1187	30458
1188	26214
1189	-1733.9
1190	9913
1191	37911
1192	36186
1193	53754
1194	59955
1195	57059
1196	61905
1197	52692
1198	36345
1199	34561
1200	33004
1201	13767
1202	28632
1203	46724
1204	54207
1205	55330
1206	65301
1207	18081
1208	28775
1209	29461
1210	35993
1211	30404
1212	45058
1213	48005
1214	31992
1215	28378
1216	3834.4
1217	17309
1218	14764
1219	68531
1220	62872
1221	55269
1222	62194
1223	66812
1224	23027
1225	29286
1226	54088
1227	51006
1228	35810
1229	29875
1230	19276
1231	23200
1232	5736.6
1233	-14125
1234	-13121
1235	-9403.1
1236	-22180
1237	3100.9
1238	-12447
