# Supplementary material for: Behavioral and Network Origins of Wealth Inequality: Insights from a Virtual World
Source: PLoS One. 2014 Aug 25;9(8):e103503. doi: 10.1371/journal.pone.0103503 (PMC4143195; doi:10.1371/journal.pone.0103503)
Supplement: Data S1 — Data as plotted in Figs. 1 – 8 . (ZIP) [file pone.0103503.s007.zip › PublicData/Fig2B.csv]

1	-0
2	-0
3	-0
4	-0
5	-0
6	-0
7	-0
8	3.4051
9	2.5469
10	2.6131
11	2.6292
12	2.8382
13	2.9184
14	2.8544
15	2.9094
16	2.8053
17	2.9522
18	2.9448
19	3.1884
20	3.4472
21	3.4882
22	3.8918
23	3.3282
24	3.2312
25	3.3036
26	3.424
27	3.2663
28	3.2684
29	3.3761
30	3.3082
31	3.1685
32	3.079
33	2.9282
34	2.6766
35	2.6137
36	2.5391
37	2.4569
38	2.3435
39	2.4794
40	2.5626
41	2.5761
42	2.5732
43	2.5288
44	2.4863
45	2.4868
46	2.4871
47	2.3185
48	2.2728
49	2.3406
50	2.3544
51	2.342
52	2.4029
53	2.4381
54	2.397
55	2.3646
56	2.3758
57	2.5229
58	2.56
59	2.5711
60	2.5199
61	2.4446
62	2.4062
63	2.4245
64	2.4762
65	2.4697
66	2.4156
67	2.3994
68	2.4043
69	2.4594
70	2.4219
71	2.3708
72	2.4047
73	2.3522
74	2.3617
75	2.3451
76	2.3663
77	2.4256
78	2.4462
79	2.5075
80	2.5604
81	2.5491
82	2.5582
83	2.6394
84	2.5833
85	2.5901
86	2.5526
87	2.5335
88	2.5578
89	2.5492
90	2.5378
91	2.5726
92	2.5719
93	2.5747
94	2.5842
95	2.5687
96	2.5156
97	2.5783
98	2.6337
99	2.654
100	2.6469
101	2.6288
102	2.648
103	2.6452
104	2.5899
105	2.5764
106	2.5854
107	2.5189
108	2.4373
109	2.488
110	2.4819
111	2.46
112	2.4951
113	2.5576
114	2.5601
115	2.5615
116	2.5606
117	2.5743
118	2.583
119	2.5297
120	2.5459
121	2.5492
122	2.5485
123	2.5107
124	2.5222
125	2.5255
126	2.5229
127	2.5382
128	2.5137
129	2.4749
130	2.5088
131	2.4855
132	2.4739
133	2.5317
134	2.5223
135	2.4626
136	2.4459
137	2.4396
138	2.4013
139	2.3947
140	2.4052
141	2.3786
142	2.3933
143	2.3746
144	2.3807
145	2.3752
146	2.3717
147	2.3622
148	2.3648
149	2.3623
150	2.3974
151	2.4092
152	2.4627
153	2.4753
154	2.4768
155	2.4636
156	2.5028
157	2.4997
158	2.5144
159	2.4961
160	2.4827
161	2.4637
162	2.4881
163	2.4568
164	2.4515
165	2.4881
166	2.4858
167	2.4716
168	2.4701
169	2.4543
170	2.4261
171	2.3792
172	2.3667
173	2.4394
174	2.441
175	2.429
176	2.4348
177	2.4821
178	2.4626
179	2.4593
180	2.4795
181	2.4628
182	2.4666
183	2.4772
184	2.4695
185	2.441
186	2.4713
187	2.4264
188	2.4171
189	2.4202
190	2.399
191	2.401
192	2.4105
193	2.4054
194	2.402
195	2.4066
196	2.4016
197	2.402
198	2.405
199	2.4259
200	2.428
201	2.4192
202	2.4258
203	2.4406
204	2.4127
205	2.4117
206	2.4329
207	2.451
208	2.468
209	2.4637
210	2.4612
211	2.4931
212	2.4895
213	2.4955
214	2.4719
215	2.4747
216	2.4339
217	2.4311
218	2.4038
219	2.394
220	2.4453
221	2.4347
222	2.4235
223	2.4067
224	2.3966
225	2.4142
226	2.3868
227	2.3785
228	2.3623
229	2.3827
230	2.3777
231	2.4064
232	2.4048
233	2.3963
234	2.3922
235	2.3962
236	2.4121
237	2.422
238	2.3959
239	2.4448
240	2.4743
241	2.4935
242	2.513
243	2.4362
244	2.4375
245	2.4276
246	2.4055
247	2.4132
248	2.3965
249	2.4113
250	2.3953
251	2.3783
252	2.3883
253	2.3486
254	2.352
255	2.384
256	2.3513
257	2.3517
258	2.2678
259	2.2701
260	2.2491
261	2.2366
262	2.2343
263	2.2309
264	2.2278
265	2.2084
266	2.1869
267	2.1953
268	2.1674
269	2.1568
270	2.1655
271	2.1694
272	2.1588
273	2.2049
274	2.2246
275	2.2376
276	2.253
277	2.2453
278	2.2305
279	2.2473
280	2.2727
281	2.313
282	2.3348
283	2.3439
284	2.3275
285	2.3161
286	2.3235
287	2.3068
288	2.2994
289	2.2899
290	2.2631
291	2.2634
292	2.2482
293	2.2278
294	2.2313
295	2.2068
296	2.1786
297	2.1749
298	2.174
299	2.1768
300	2.1691
301	2.1611
302	2.1705
303	2.1636
304	2.1662
305	2.1756
306	2.1895
307	2.19
308	2.1932
309	2.2076
310	2.203
311	2.2136
312	2.2122
313	2.2273
314	2.2281
315	2.2135
316	2.2112
317	2.2247
318	2.2028
319	2.2099
320	2.2074
321	2.1836
322	2.1886
323	2.1778
324	2.1707
325	2.169
326	2.1487
327	2.1624
328	2.1517
329	2.1566
330	2.1506
331	2.1524
332	2.1461
333	2.1397
334	2.1462
335	2.1736
336	2.1703
337	2.162
338	2.1634
339	2.1841
340	2.2103
341	2.2022
342	2.2047
343	2.2144
344	2.2248
345	2.2352
346	2.2284
347	2.2386
348	2.2252
349	2.233
350	2.2317
351	2.2459
352	2.2541
353	2.2586
354	2.2422
355	2.2533
356	2.2424
357	2.2655
358	2.2725
359	2.2774
360	2.2802
361	2.3025
362	2.3274
363	2.3434
364	2.3428
365	2.3222
366	2.3319
367	2.3153
368	2.3263
369	2.3396
370	2.3351
371	2.3573
372	2.3607
373	2.3596
374	2.3739
375	2.3667
376	2.3458
377	2.3499
378	2.3393
379	2.3375
380	2.3496
381	2.3488
382	2.3411
383	2.3399
384	2.3101
385	2.3007
386	2.3144
387	2.3261
388	2.349
389	2.342
390	2.3434
391	2.3501
392	2.3811
393	2.3581
394	2.38
395	2.332
396	2.3819
397	2.3961
398	2.3934
399	2.3924
400	2.3812
401	2.3875
402	2.3673
403	2.3733
404	2.3906
405	2.3837
406	2.3801
407	2.4286
408	2.4144
409	2.441
410	2.4254
411	2.4207
412	2.4092
413	2.4075
414	2.4058
415	2.3693
416	2.3451
417	2.3382
418	2.3409
419	2.3487
420	2.3506
421	2.359
422	2.4048
423	2.3916
424	2.367
425	2.4057
426	2.4169
427	2.4216
428	2.4258
429	2.3957
430	2.4013
431	2.3912
432	2.3926
433	2.4104
434	2.3906
435	2.4034
436	2.3962
437	2.4011
438	2.3834
439	2.3815
440	2.3768
441	2.3761
442	2.3633
443	2.3755
444	2.3881
445	2.3904
446	2.4115
447	2.4129
448	2.4116
449	2.4338
450	2.3906
451	2.4424
452	2.4515
453	2.4316
454	2.4022
455	2.4084
456	2.3965
457	2.4312
458	2.3957
459	2.3861
460	2.3926
461	2.3922
462	2.3889
463	2.3565
464	2.35
465	2.3751
466	2.359
467	2.3703
468	2.351
469	2.3414
470	2.3634
471	2.3559
472	2.3509
473	2.3525
474	2.341
475	2.3286
476	2.3687
477	2.3802
478	2.3901
479	2.3676
480	2.3663
481	2.3388
482	2.336
483	2.3342
484	2.3382
485	2.3357
486	2.3359
487	2.3245
488	2.3275
489	2.3469
490	2.3433
491	2.3338
492	2.3391
493	2.3322
494	2.3455
495	2.3663
496	2.3809
497	2.3691
498	2.3818
499	2.3835
500	2.387
501	2.3991
502	2.4109
503	2.4047
504	2.4056
505	2.4069
506	2.4151
507	2.3816
508	2.3931
509	2.3966
510	2.3851
511	2.3971
512	2.3648
513	2.3465
514	2.3518
515	2.3343
516	2.3392
517	2.3352
518	2.3315
519	2.3346
520	2.3413
521	2.3472
522	2.3126
523	2.3217
524	2.362
525	2.347
526	2.3177
527	2.3213
528	2.3143
529	2.3187
530	2.3219
531	2.3444
532	2.3285
533	2.3302
534	2.3309
535	2.3073
536	2.3365
537	2.3357
538	2.3338
539	2.3217
540	2.3368
541	2.3702
542	2.3399
543	2.3692
544	2.3711
545	2.3799
546	2.3744
547	2.3789
548	2.3548
549	2.3451
550	2.3566
551	2.3547
552	2.3581
553	2.3619
554	2.3697
555	2.3653
556	2.35
557	2.3501
558	2.3527
559	2.3633
560	2.3406
561	2.3456
562	2.3438
563	2.3297
564	2.3317
565	2.3099
566	2.3013
567	2.3133
568	2.318
569	2.3355
570	2.3404
571	2.334
572	2.3232
573	2.322
574	2.3253
575	2.3368
576	2.3419
577	2.3593
578	2.3621
579	2.3362
580	2.314
581	2.3094
582	2.3059
583	2.3235
584	2.3214
585	2.3096
586	2.3079
587	2.2962
588	2.3057
589	2.3263
590	2.3352
591	2.3295
592	2.34
593	2.343
594	2.3615
595	2.3639
596	2.3689
597	2.3638
598	2.3528
599	2.3841
600	2.4052
601	2.4026
602	2.3818
603	2.3713
604	2.3705
605	2.3808
606	2.39
607	2.4119
608	2.4207
609	2.4304
610	2.4201
611	2.4229
612	2.427
613	2.4173
614	2.4096
615	2.4208
616	2.4048
617	2.4029
618	2.4085
619	2.421
620	2.4415
621	2.4418
622	2.4494
623	2.4547
624	2.4433
625	2.4416
626	2.4341
627	2.4336
628	2.4432
629	2.4321
630	2.4363
631	2.4233
632	2.4305
633	2.4196
634	2.4292
635	2.4042
636	2.3861
637	2.3952
638	2.4049
639	2.396
640	2.375
641	2.3866
642	2.4018
643	2.405
644	2.3973
645	2.4001
646	2.4017
647	2.4015
648	2.4057
649	2.405
650	2.4001
651	2.4018
652	2.4377
653	2.4408
654	2.4417
655	2.4479
656	2.449
657	2.441
658	2.4161
659	2.4245
660	2.3958
661	2.3991
662	2.3768
663	2.3835
664	2.414
665	2.3962
666	2.3926
667	2.3957
668	2.3867
669	2.3914
670	2.394
671	2.3889
672	2.3968
673	2.4171
674	2.4052
675	2.3853
676	2.3611
677	2.3566
678	2.3484
679	2.3564
680	2.3581
681	2.3413
682	2.345
683	2.3501
684	2.3565
685	2.3409
686	2.333
687	2.3259
688	2.3404
689	2.3778
690	2.3644
691	2.3696
692	2.375
693	2.3685
694	2.372
695	2.3653
696	2.3695
697	2.3821
698	2.3896
699	2.4038
700	2.4691
701	2.5101
702	2.5201
703	2.5246
704	2.5148
705	2.5066
706	2.4925
707	2.4981
708	2.4457
709	2.4407
710	2.447
711	2.4497
712	2.4631
713	2.4719
714	2.4678
715	2.4867
716	2.4766
717	2.4693
718	2.4615
719	2.4591
720	2.4589
721	2.4389
722	2.4352
723	2.4423
724	2.4437
725	2.4404
726	2.4218
727	2.4302
728	2.4357
729	2.4223
730	2.4182
731	2.4048
732	2.3937
733	2.3971
734	2.3949
735	2.3988
736	2.4025
737	2.3854
738	2.3987
739	2.4093
740	2.4064
741	2.4022
742	2.3977
743	2.3905
744	2.397
745	2.3941
746	2.3868
747	2.3816
748	2.3837
749	2.3761
750	2.4183
751	2.4217
752	2.4111
753	2.395
754	2.4049
755	2.4072
756	2.4152
757	2.4243
758	2.4321
759	2.3967
760	2.3974
761	2.4072
762	2.4129
763	2.3964
764	2.4019
765	2.4176
766	2.4226
767	2.4609
768	2.464
769	2.4628
770	2.4464
771	2.4759
772	2.4886
773	2.491
774	2.4572
775	2.4619
776	2.4648
777	2.4654
778	2.4579
779	2.4582
780	2.4561
781	2.4409
782	2.4472
783	2.4559
784	2.4692
785	2.4759
786	2.4778
787	2.4857
788	2.4907
789	2.489
790	2.4795
791	2.485
792	2.5082
793	2.5045
794	2.5438
795	2.5472
796	2.5493
797	2.5394
798	2.5193
799	2.5057
800	2.5144
801	2.5168
802	2.4761
803	2.472
804	2.4716
805	2.4714
806	2.4838
807	2.4911
808	2.4543
809	2.4469
810	2.4797
811	2.4643
812	2.4576
813	2.4749
814	2.4553
815	2.4711
816	2.4774
817	2.4665
818	2.452
819	2.4448
820	2.431
821	2.4324
822	2.44
823	2.4526
824	2.4448
825	2.4434
826	2.4439
827	2.441
828	2.4603
829	2.4671
830	2.4728
831	2.4676
832	2.4679
833	2.4729
834	2.4857
835	2.4802
836	2.4651
837	2.4735
838	2.4796
839	2.4878
840	2.4773
841	2.461
842	2.4818
843	2.4961
844	2.4824
845	2.4802
846	2.4799
847	2.4856
848	2.489
849	2.4894
850	2.479
851	2.4631
852	2.4949
853	2.4885
854	2.4769
855	2.4664
856	2.4472
857	2.4249
858	2.4048
859	2.4097
860	2.4244
861	2.4026
862	2.3971
863	2.404
864	2.3941
865	2.3844
866	2.3806
867	2.369
868	2.3721
869	2.3738
870	2.3697
871	2.3677
872	2.3777
873	2.3795
874	2.3694
875	2.3622
876	2.3643
877	2.3834
878	2.3864
879	2.3859
880	2.392
881	2.3884
882	2.3939
883	2.3929
884	2.3999
885	2.409
886	2.4073
887	2.375
888	2.3877
889	2.3634
890	2.3875
891	2.3654
892	2.3276
893	2.3259
894	2.3387
895	2.3399
896	2.3497
897	2.3319
898	2.3276
899	2.3206
900	2.3395
901	2.3344
902	2.3348
903	2.3196
904	2.3203
905	2.3154
906	2.3245
907	2.3204
908	2.3108
909	2.3121
910	2.2945
911	2.3233
912	2.3308
913	2.3396
914	2.3318
915	2.3734
916	2.3655
917	2.3617
918	2.351
919	2.3664
920	2.3716
921	2.3756
922	2.379
923	2.4111
924	2.4254
925	2.4242
926	2.4286
927	2.4302
928	2.425
929	2.4266
930	2.4235
931	2.43
932	2.432
933	2.4405
934	2.4329
935	2.4257
936	2.4361
937	2.4407
938	2.4396
939	2.4409
940	2.4328
941	2.4316
942	2.4297
943	2.4473
944	2.4319
945	2.4399
946	2.4369
947	2.4383
948	2.4551
949	2.4475
950	2.4637
951	2.4586
952	2.4509
953	2.4349
954	2.4282
955	2.4169
956	2.408
957	2.3943
958	2.4019
959	2.4644
960	2.4549
961	2.4431
962	2.4071
963	2.4148
964	2.4188
965	2.4199
966	2.4245
967	2.4211
968	2.4139
969	2.4105
970	2.4239
971	2.4298
972	2.4282
973	2.4329
974	2.4144
975	2.4347
976	2.4312
977	2.4267
978	2.4088
979	2.3876
980	2.3847
981	2.394
982	2.385
983	2.398
984	2.4021
985	2.3944
986	2.4247
987	2.42
988	2.3941
989	2.3914
990	2.3951
991	2.3996
992	2.386
993	2.3821
994	2.3801
995	2.3703
996	2.3674
997	2.3754
998	2.3761
999	2.3875
1000	2.3939
1001	2.4059
1002	2.3899
1003	2.3855
1004	2.3801
1005	2.396
1006	2.3893
1007	2.3894
1008	2.3902
1009	2.3866
1010	2.3831
1011	2.3751
1012	2.3853
1013	2.3632
1014	2.3501
1015	2.365
1016	2.3768
1017	2.3814
1018	2.3881
1019	2.3846
1020	2.3917
1021	2.4012
1022	2.3879
1023	2.3759
1024	2.3784
1025	2.3829
1026	2.2422
1027	2.3803
1028	2.3769
1029	2.3756
1030	2.3733
1031	2.3478
1032	2.326
1033	2.3271
1034	2.3217
1035	2.3268
1036	2.3256
1037	2.3313
1038	2.3219
1039	2.3166
1040	2.3251
1041	2.3211
1042	2.3245
1043	2.3225
1044	2.3237
1045	2.3242
1046	2.3399
1047	2.3385
1048	2.3551
1049	2.3453
1050	2.3375
1051	2.3451
1052	2.3629
1053	2.378
1054	2.3835
1055	2.3859
1056	2.3877
1057	2.3992
1058	2.4163
1059	2.4081
1060	2.39
1061	2.3789
1062	2.381
1063	2.3815
1064	2.4092
1065	2.4297
1066	2.4155
1067	2.4003
1068	2.4085
1069	2.4145
1070	2.4192
1071	2.439
1072	2.4307
1073	2.4377
1074	2.4646
1075	2.4837
1076	2.4805
1077	2.501
1078	2.4969
1079	2.4818
1080	2.4757
1081	2.4768
1082	2.4961
1083	2.5197
1084	2.5129
1085	2.509
1086	2.5093
1087	2.5085
1088	2.5165
1089	2.516
1090	2.5138
1091	2.5083
1092	2.5168
1093	2.5342
1094	2.5361
1095	2.5274
1096	2.5107
1097	2.5176
1098	2.5189
1099	2.5145
1100	2.4866
1101	2.4976
1102	2.4935
1103	2.5067
1104	2.5062
1105	2.502
1106	2.4977
1107	2.4869
1108	2.4926
1109	2.4878
1110	2.4948
1111	2.4938
1112	2.4996
1113	2.5208
1114	2.5205
1115	2.51
1116	2.5169
1117	2.5011
1118	2.4954
1119	2.495
1120	2.496
1121	2.4958
1122	2.4925
1123	2.4913
1124	2.4804
1125	2.4874
1126	2.4807
1127	2.4756
1128	2.4761
1129	2.4856
1130	2.4654
1131	2.4822
1132	2.5054
1133	2.5112
1134	2.4999
1135	2.4961
1136	2.4999
1137	2.4943
1138	2.4961
1139	2.4948
1140	2.4915
1141	2.5006
1142	2.495
1143	2.4907
1144	2.4774
1145	2.4729
1146	2.475
1147	2.4546
1148	2.4551
1149	2.4437
1150	2.438
1151	2.3234
1152	2.3269
1153	2.3382
1154	2.3333
1155	2.3499
1156	2.3451
1157	2.3438
1158	2.3517
1159	2.3552
1160	2.3539
1161	2.3569
1162	2.3517
1163	2.3565
1164	2.3589
1165	2.3598
1166	2.3607
1167	2.358
1168	2.3584
1169	2.3473
1170	2.3671
1171	2.3801
1172	2.3955
1173	2.4039
1174	2.444
1175	2.4609
1176	2.4838
1177	2.4696
1178	2.4708
1179	2.4699
1180	2.4997
1181	2.4642
1182	2.4673
1183	2.4706
1184	2.4618
1185	2.4618
1186	2.4569
1187	2.4499
1188	2.4544
1189	2.4745
1190	2.4646
1191	2.4693
1192	2.4693
1193	2.4728
1194	2.473
1195	2.4659
1196	2.4615
1197	2.4534
1198	2.4563
1199	2.4596
1200	2.4596
1201	2.4596
1202	2.4617
1203	2.4581
1204	2.4727
1205	2.4753
1206	2.4845
1207	2.4743
1208	2.491
1209	2.4972
1210	2.4947
1211	2.4907
1212	2.4913
1213	2.4918
1214	2.4989
1215	2.4993
1216	2.4958
1217	2.4966
1218	2.456
1219	2.4514
1220	2.4606
1221	2.3642
1222	2.361
1223	2.3596
1224	2.3699
1225	2.3597
1226	2.3618
1227	2.3596
1228	2.3578
1229	2.3527
1230	2.3563
1231	2.3575
1232	2.3597
1233	2.3561
1234	2.3696
1235	2.3697
1236	2.358
1237	2.3654
1238	2.3557
