# Supplementary material for: Behavioral and Network Origins of Wealth Inequality: Insights from a Virtual World
Source: PLoS One. 2014 Aug 25;9(8):e103503. doi: 10.1371/journal.pone.0103503 (PMC4143195; doi:10.1371/journal.pone.0103503)
Supplement: Data S1 — Data as plotted in Figs. 1 – 8 . (ZIP) [file pone.0103503.s007.zip › PublicData/Fig2C.csv]

1	NaN
2	NaN
3	NaN
4	NaN
5	NaN
6	NaN
7	NaN
8	0.35245
9	0.3486
10	0.34825
11	0.35065
12	0.36503
13	0.3777
14	0.39234
15	0.40246
16	0.41024
17	0.4163
18	0.4239
19	0.42518
20	0.42598
21	0.43415
22	0.43701
23	0.43883
24	0.43738
25	0.43787
26	0.43542
27	0.4362
28	0.43355
29	0.43718
30	0.44102
31	0.44119
32	0.44508
33	0.45381
34	0.45976
35	0.46396
36	0.47001
37	0.47657
38	0.48188
39	0.48591
40	0.48995
41	0.49307
42	0.49934
43	0.50525
44	0.51042
45	0.51417
46	0.51935
47	0.52524
48	0.53042
49	0.53084
50	0.53594
51	0.53761
52	0.54232
53	0.54577
54	0.54719
55	0.5531
56	0.55702
57	0.55547
58	0.55711
59	0.56033
60	0.56268
61	0.56695
62	0.57169
63	0.57617
64	0.58132
65	0.58513
66	0.58848
67	0.59103
68	0.59244
69	0.59454
70	0.59713
71	0.59839
72	0.60024
73	0.60271
74	0.60372
75	0.60654
76	0.60919
77	0.61059
78	0.61342
79	0.61343
80	0.61275
81	0.61308
82	0.61523
83	0.61666
84	0.61709
85	0.61951
86	0.61964
87	0.62213
88	0.6241
89	0.62548
90	0.62592
91	0.62655
92	0.62762
93	0.62946
94	0.63038
95	0.63139
96	0.63483
97	0.63518
98	0.63571
99	0.63619
100	0.63616
101	0.63582
102	0.6348
103	0.63482
104	0.63715
105	0.63734
106	0.63758
107	0.63786
108	0.64099
109	0.64141
110	0.64101
111	0.64195
112	0.64144
113	0.64045
114	0.6407
115	0.64008
116	0.64038
117	0.64091
118	0.63936
119	0.63847
120	0.63914
121	0.63888
122	0.63814
123	0.63863
124	0.63848
125	0.63716
126	0.63921
127	0.63823
128	0.6385
129	0.63816
130	0.6374
131	0.63698
132	0.63814
133	0.63523
134	0.63544
135	0.63586
136	0.6373
137	0.63833
138	0.63851
139	0.63945
140	0.63921
141	0.63962
142	0.63926
143	0.63992
144	0.64065
145	0.64014
146	0.64009
147	0.63921
148	0.63893
149	0.63871
150	0.63883
151	0.63928
152	0.63866
153	0.63905
154	0.6395
155	0.64101
156	0.64029
157	0.64047
158	0.64125
159	0.63985
160	0.64021
161	0.63982
162	0.63986
163	0.64021
164	0.6405
165	0.64051
166	0.64199
167	0.64252
168	0.64236
169	0.64391
170	0.64389
171	0.64442
172	0.64499
173	0.64446
174	0.64454
175	0.6444
176	0.64492
177	0.64442
178	0.64442
179	0.64549
180	0.6473
181	0.64816
182	0.65003
183	0.64942
184	0.64951
185	0.6494
186	0.65058
187	0.65211
188	0.65182
189	0.65295
190	0.65331
191	0.65397
192	0.655
193	0.65556
194	0.65463
195	0.655
196	0.65502
197	0.65471
198	0.6557
199	0.65526
200	0.65486
201	0.65529
202	0.65496
203	0.65561
204	0.65608
205	0.65576
206	0.6548
207	0.65568
208	0.65477
209	0.6556
210	0.65645
211	0.6568
212	0.65693
213	0.65701
214	0.65698
215	0.65695
216	0.65784
217	0.6577
218	0.65803
219	0.65808
220	0.65776
221	0.6572
222	0.65649
223	0.65533
224	0.65508
225	0.65569
226	0.65616
227	0.65621
228	0.6563
229	0.65745
230	0.65769
231	0.65761
232	0.65764
233	0.65805
234	0.65819
235	0.65767
236	0.65723
237	0.65658
238	0.65552
239	0.65467
240	0.65483
241	0.6553
242	0.6549
243	0.65678
244	0.65667
245	0.65738
246	0.65802
247	0.65803
248	0.65803
249	0.6593
250	0.65983
251	0.66006
252	0.65939
253	0.65866
254	0.65978
255	0.65885
256	0.65826
257	0.658
258	0.65934
259	0.65895
260	0.65868
261	0.65916
262	0.65878
263	0.65977
264	0.65994
265	0.65959
266	0.65958
267	0.66035
268	0.66012
269	0.6605
270	0.66027
271	0.6605
272	0.66084
273	0.65889
274	0.65876
275	0.6594
276	0.6599
277	0.66089
278	0.66069
279	0.65997
280	0.66037
281	0.66223
282	0.66304
283	0.66479
284	0.66559
285	0.66582
286	0.6662
287	0.666
288	0.66577
289	0.66607
290	0.66778
291	0.66721
292	0.66737
293	0.66831
294	0.66783
295	0.66767
296	0.66769
297	0.66859
298	0.6685
299	0.66884
300	0.66946
301	0.66903
302	0.66971
303	0.67187
304	0.67184
305	0.67282
306	0.67276
307	0.67274
308	0.67228
309	0.67225
310	0.67298
311	0.67331
312	0.67339
313	0.67222
314	0.67188
315	0.67186
316	0.67246
317	0.67272
318	0.67269
319	0.67318
320	0.6745
321	0.67435
322	0.67475
323	0.67492
324	0.67524
325	0.67496
326	0.67514
327	0.6743
328	0.67365
329	0.6738
330	0.67359
331	0.67351
332	0.67311
333	0.67302
334	0.67266
335	0.67352
336	0.6733
337	0.67378
338	0.67442
339	0.6745
340	0.67414
341	0.67524
342	0.67606
343	0.67543
344	0.67518
345	0.67467
346	0.67449
347	0.67404
348	0.67324
349	0.6732
350	0.67298
351	0.67304
352	0.67299
353	0.67255
354	0.67173
355	0.67257
356	0.6723
357	0.67248
358	0.6719
359	0.67294
360	0.67407
361	0.67289
362	0.67174
363	0.6706
364	0.67036
365	0.66946
366	0.66964
367	0.66971
368	0.6692
369	0.66903
370	0.66868
371	0.6685
372	0.66841
373	0.66947
374	0.66918
375	0.66992
376	0.66936
377	0.66983
378	0.6715
379	0.67126
380	0.67122
381	0.67132
382	0.67144
383	0.67107
384	0.67117
385	0.67115
386	0.6711
387	0.67195
388	0.67157
389	0.67142
390	0.67111
391	0.67064
392	0.67029
393	0.67062
394	0.66917
395	0.66913
396	0.67011
397	0.66871
398	0.66768
399	0.66806
400	0.66823
401	0.66842
402	0.66867
403	0.66917
404	0.66898
405	0.66957
406	0.66896
407	0.66729
408	0.66775
409	0.66845
410	0.66823
411	0.6681
412	0.66847
413	0.66822
414	0.66753
415	0.66716
416	0.66788
417	0.66833
418	0.66904
419	0.66832
420	0.66834
421	0.66779
422	0.66757
423	0.66692
424	0.66938
425	0.6692
426	0.66916
427	0.67013
428	0.67002
429	0.67094
430	0.67144
431	0.67137
432	0.6715
433	0.67198
434	0.67116
435	0.67325
436	0.67575
437	0.67638
438	0.67628
439	0.67599
440	0.6757
441	0.6763
442	0.67662
443	0.67647
444	0.67657
445	0.67635
446	0.67708
447	0.67724
448	0.67752
449	0.67626
450	0.67982
451	0.67786
452	0.67784
453	0.6773
454	0.67783
455	0.67846
456	0.67973
457	0.67943
458	0.67956
459	0.67909
460	0.67919
461	0.67885
462	0.67873
463	0.67921
464	0.68004
465	0.67904
466	0.67703
467	0.67557
468	0.67555
469	0.67601
470	0.6769
471	0.67736
472	0.67704
473	0.67785
474	0.67866
475	0.679
476	0.67753
477	0.67738
478	0.67737
479	0.67723
480	0.67666
481	0.67677
482	0.67593
483	0.67556
484	0.67586
485	0.67548
486	0.67464
487	0.67433
488	0.67395
489	0.67355
490	0.6732
491	0.67294
492	0.67231
493	0.67117
494	0.67038
495	0.67049
496	0.67037
497	0.66965
498	0.6697
499	0.66847
500	0.66795
501	0.66744
502	0.66657
503	0.66639
504	0.66645
505	0.66705
506	0.66745
507	0.6682
508	0.66673
509	0.66658
510	0.66676
511	0.66722
512	0.66817
513	0.6679
514	0.6675
515	0.66763
516	0.66703
517	0.66676
518	0.66784
519	0.66757
520	0.66717
521	0.66687
522	0.66695
523	0.667
524	0.66705
525	0.66768
526	0.66788
527	0.66746
528	0.66732
529	0.66759
530	0.66713
531	0.66639
532	0.66667
533	0.66664
534	0.6662
535	0.66739
536	0.66712
537	0.66668
538	0.66649
539	0.66596
540	0.66605
541	0.66604
542	0.66543
543	0.66491
544	0.66525
545	0.66548
546	0.66594
547	0.66649
548	0.66643
549	0.66815
550	0.66886
551	0.66829
552	0.6686
553	0.6689
554	0.66787
555	0.66711
556	0.66762
557	0.66752
558	0.66763
559	0.66755
560	0.66891
561	0.66846
562	0.6472
563	0.64789
564	0.64852
565	0.65043
566	0.65018
567	0.65036
568	0.65042
569	0.65186
570	0.65085
571	0.65199
572	0.65231
573	0.65333
574	0.65468
575	0.65455
576	0.65556
577	0.65472
578	0.65567
579	0.65582
580	0.656
581	0.65766
582	0.65837
583	0.6582
584	0.65864
585	0.65862
586	0.65879
587	0.65915
588	0.65918
589	0.65939
590	0.65958
591	0.66029
592	0.66006
593	0.66084
594	0.66045
595	0.66098
596	0.66105
597	0.66204
598	0.66211
599	0.66073
600	0.65944
601	0.65922
602	0.6591
603	0.65948
604	0.65966
605	0.65955
606	0.65945
607	0.65987
608	0.65989
609	0.66065
610	0.66028
611	0.66065
612	0.66126
613	0.6625
614	0.66236
615	0.66269
616	0.66371
617	0.66376
618	0.66311
619	0.66296
620	0.66259
621	0.66284
622	0.66267
623	0.66214
624	0.66415
625	0.66405
626	0.66334
627	0.66303
628	0.66241
629	0.66238
630	0.66261
631	0.66365
632	0.66389
633	0.6643
634	0.66442
635	0.66406
636	0.66457
637	0.66418
638	0.66519
639	0.66568
640	0.66629
641	0.66691
642	0.66726
643	0.66701
644	0.66679
645	0.66669
646	0.66723
647	0.66682
648	0.66744
649	0.66708
650	0.66671
651	0.66708
652	0.66709
653	0.66675
654	0.66738
655	0.66783
656	0.66754
657	0.66799
658	0.66754
659	0.66755
660	0.66824
661	0.66762
662	0.6679
663	0.66838
664	0.66806
665	0.66837
666	0.66852
667	0.66824
668	0.66872
669	0.66863
670	0.66832
671	0.66828
672	0.66915
673	0.67035
674	0.67016
675	0.66936
676	0.66986
677	0.67041
678	0.66958
679	0.6693
680	0.6689
681	0.66857
682	0.66932
683	0.67004
684	0.66949
685	0.67018
686	0.66997
687	0.67061
688	0.6709
689	0.67001
690	0.6699
691	0.67013
692	0.66992
693	0.66989
694	0.66965
695	0.66864
696	0.66788
697	0.66717
698	0.66621
699	0.66506
700	0.66333
701	0.66306
702	0.66212
703	0.6615
704	0.66235
705	0.66239
706	0.66187
707	0.66105
708	0.66286
709	0.66362
710	0.66346
711	0.66282
712	0.66282
713	0.66319
714	0.6619
715	0.66155
716	0.66072
717	0.66118
718	0.6604
719	0.65981
720	0.6594
721	0.6605
722	0.66118
723	0.66008
724	0.65992
725	0.65874
726	0.65846
727	0.65876
728	0.65803
729	0.65777
730	0.65822
731	0.65864
732	0.65907
733	0.65899
734	0.6597
735	0.65936
736	0.65996
737	0.65995
738	0.65935
739	0.65929
740	0.65966
741	0.65898
742	0.65908
743	0.65958
744	0.65885
745	0.65852
746	0.65786
747	0.65754
748	0.65806
749	0.65764
750	0.65709
751	0.65675
752	0.65643
753	0.65668
754	0.65655
755	0.65635
756	0.65713
757	0.65752
758	0.65669
759	0.65657
760	0.65656
761	0.65672
762	0.6562
763	0.65599
764	0.65557
765	0.65487
766	0.654
767	0.65449
768	0.65435
769	0.6542
770	0.65415
771	0.65418
772	0.65387
773	0.65334
774	0.65397
775	0.65452
776	0.65459
777	0.65489
778	0.65524
779	0.65503
780	0.65529
781	0.65532
782	0.65596
783	0.6555
784	0.65399
785	0.65347
786	0.6533
787	0.65333
788	0.6534
789	0.65272
790	0.65208
791	0.65135
792	0.65183
793	0.6523
794	0.65145
795	0.65185
796	0.65171
797	0.65085
798	0.65092
799	0.6514
800	0.65209
801	0.65116
802	0.65183
803	0.65254
804	0.65229
805	0.65204
806	0.6525
807	0.65206
808	0.65201
809	0.65236
810	0.65279
811	0.65326
812	0.65277
813	0.65238
814	0.65141
815	0.65122
816	0.65022
817	0.651
818	0.65247
819	0.65149
820	0.6511
821	0.651
822	0.65058
823	0.64958
824	0.64907
825	0.64926
826	0.64927
827	0.64988
828	0.649
829	0.64943
830	0.65008
831	0.6504
832	0.65086
833	0.65035
834	0.6502
835	0.64999
836	0.65025
837	0.6497
838	0.64932
839	0.64942
840	0.64924
841	0.64938
842	0.64988
843	0.65003
844	0.65094
845	0.65193
846	0.65129
847	0.6511
848	0.65126
849	0.65117
850	0.65116
851	0.65111
852	0.65032
853	0.65097
854	0.6509
855	0.65084
856	0.65057
857	0.65102
858	0.65146
859	0.65195
860	0.65208
861	0.65244
862	0.65217
863	0.65378
864	0.65318
865	0.65249
866	0.65255
867	0.65256
868	0.65227
869	0.65269
870	0.65172
871	0.65121
872	0.65107
873	0.65027
874	0.64957
875	0.64933
876	0.64909
877	0.64894
878	0.64872
879	0.64864
880	0.64856
881	0.6488
882	0.64808
883	0.64761
884	0.64755
885	0.64664
886	0.64761
887	0.64707
888	0.64726
889	0.64733
890	0.64596
891	0.64636
892	0.64701
893	0.6463
894	0.64653
895	0.64607
896	0.64615
897	0.64706
898	0.64702
899	0.64783
900	0.64793
901	0.64804
902	0.64798
903	0.64827
904	0.64817
905	0.64782
906	0.64777
907	0.64666
908	0.64637
909	0.64692
910	0.64797
911	0.64807
912	0.64824
913	0.64772
914	0.64783
915	0.6482
916	0.64846
917	0.64873
918	0.64837
919	0.6488
920	0.64924
921	0.64838
922	0.64761
923	0.6469
924	0.64729
925	0.64614
926	0.64707
927	0.64811
928	0.64751
929	0.64727
930	0.64787
931	0.64718
932	0.64729
933	0.648
934	0.64798
935	0.64742
936	0.64766
937	0.64827
938	0.64876
939	0.64794
940	0.64764
941	0.64718
942	0.64696
943	0.64794
944	0.64719
945	0.64709
946	0.64684
947	0.64669
948	0.64624
949	0.64711
950	0.64698
951	0.64566
952	0.64601
953	0.64759
954	0.64749
955	0.64767
956	0.64839
957	0.64898
958	0.6481
959	0.64719
960	0.64588
961	0.64522
962	0.64592
963	0.6456
964	0.64561
965	0.64496
966	0.64484
967	0.64465
968	0.6452
969	0.6454
970	0.64557
971	0.64601
972	0.646
973	0.64666
974	0.64648
975	0.64715
976	0.64726
977	0.64604
978	0.64577
979	0.64699
980	0.64743
981	0.6485
982	0.6493
983	0.64884
984	0.6487
985	0.64804
986	0.64794
987	0.64882
988	0.64958
989	0.64916
990	0.64875
991	0.64907
992	0.6494
993	0.64989
994	0.64989
995	0.64914
996	0.64882
997	0.64827
998	0.64698
999	0.64704
1000	0.64714
1001	0.6471
1002	0.64725
1003	0.64739
1004	0.64661
1005	0.64641
1006	0.64601
1007	0.64583
1008	0.64523
1009	0.64413
1010	0.64352
1011	0.64491
1012	0.6428
1013	0.64349
1014	0.64349
1015	0.64404
1016	0.64274
1017	0.64189
1018	0.64236
1019	0.64272
1020	0.64307
1021	0.643
1022	0.64252
1023	0.64175
1024	0.64149
1025	0.64143
1026	0.64619
1027	0.64029
1028	0.64028
1029	0.64166
1030	0.64054
1031	0.63964
1032	0.63921
1033	0.63928
1034	0.64053
1035	0.64348
1036	0.64258
1037	0.64197
1038	0.64101
1039	0.64021
1040	0.64044
1041	0.63996
1042	0.64042
1043	0.64016
1044	0.64035
1045	0.64109
1046	0.64036
1047	0.64124
1048	0.64095
1049	0.64052
1050	0.63998
1051	0.63946
1052	0.6382
1053	0.63849
1054	0.63803
1055	0.63683
1056	0.63695
1057	0.63605
1058	0.63682
1059	0.63708
1060	0.63634
1061	0.63591
1062	0.63656
1063	0.63636
1064	0.63607
1065	0.63534
1066	0.63424
1067	0.63312
1068	0.63353
1069	0.63368
1070	0.63378
1071	0.63356
1072	0.63472
1073	0.63493
1074	0.63475
1075	0.63577
1076	0.63491
1077	0.6359
1078	0.63582
1079	0.63549
1080	0.63598
1081	0.63598
1082	0.63804
1083	0.63857
1084	0.63777
1085	0.63778
1086	0.63824
1087	0.63805
1088	0.63762
1089	0.63802
1090	0.63765
1091	0.63811
1092	0.63862
1093	0.63744
1094	0.63722
1095	0.63755
1096	0.6374
1097	0.63743
1098	0.6373
1099	0.63741
1100	0.63816
1101	0.63883
1102	0.63931
1103	0.63969
1104	0.63921
1105	0.63948
1106	0.63952
1107	0.64001
1108	0.64085
1109	0.64091
1110	0.64131
1111	0.64253
1112	0.64285
1113	0.64329
1114	0.64396
1115	0.64379
1116	0.64454
1117	0.64428
1118	0.64464
1119	0.64455
1120	0.6443
1121	0.64419
1122	0.64503
1123	0.6456
1124	0.64516
1125	0.64524
1126	0.64549
1127	0.64552
1128	0.64664
1129	0.64682
1130	0.64618
1131	0.64686
1132	0.64604
1133	0.64579
1134	0.64623
1135	0.64613
1136	0.64678
1137	0.64668
1138	0.64793
1139	0.64778
1140	0.6482
1141	0.64791
1142	0.64764
1143	0.6477
1144	0.64746
1145	0.64751
1146	0.64751
1147	0.64693
1148	0.64685
1149	0.64656
1150	0.64736
1151	0.65231
1152	0.65342
1153	0.65114
1154	0.652
1155	0.65303
1156	0.65362
1157	0.65373
1158	0.65375
1159	0.65424
1160	0.65424
1161	0.65485
1162	0.65523
1163	0.65521
1164	0.6551
1165	0.65503
1166	0.65507
1167	0.65576
1168	0.65549
1169	0.6561
1170	0.65614
1171	0.65684
1172	0.65769
1173	0.65701
1174	0.65654
1175	0.65725
1176	0.65739
1177	0.65806
1178	0.65804
1179	0.65887
1180	0.65882
1181	0.65893
1182	0.65855
1183	0.65791
1184	0.65741
1185	0.65817
1186	0.65757
1187	0.65755
1188	0.65812
1189	0.65825
1190	0.65823
1191	0.65892
1192	0.65829
1193	0.65746
1194	0.65758
1195	0.65742
1196	0.65726
1197	0.65627
1198	0.65479
1199	0.65496
1200	0.65546
1201	0.65529
1202	0.65587
1203	0.65553
1204	0.65499
1205	0.65465
1206	0.65434
1207	0.65441
1208	0.65392
1209	0.65346
1210	0.65363
1211	0.65388
1212	0.65358
1213	0.65399
1214	0.65455
1215	0.65462
1216	0.65517
1217	0.65477
1218	0.65512
1219	0.65484
1220	0.65493
1221	0.65919
1222	0.65934
1223	0.66021
1224	0.65967
1225	0.65948
1226	0.65986
1227	0.65937
1228	0.65945
1229	0.65836
1230	0.65904
1231	0.65967
1232	0.66047
1233	0.66041
1234	0.66051
1235	0.66111
1236	0.66152
1237	0.66115
1238	0.66131
