# Supplementary material for: Behavioral and Network Origins of Wealth Inequality: Insights from a Virtual World
Source: PLoS One. 2014 Aug 25;9(8):e103503. doi: 10.1371/journal.pone.0103503 (PMC4143195; doi:10.1371/journal.pone.0103503)
Supplement: Data S1 — Data as plotted in Figs. 1 – 8 . (ZIP) [file pone.0103503.s007.zip › PublicData/Fig2D1.csv]

0.0012602	1
0.0013043	0.99974
0.0013127	0.99948
0.0015632	0.99923
0.0016818	0.99871
0.0017449	0.99845
0.0019783	0.99819
0.0020184	0.99793
0.0020921	0.99768
0.0024096	0.99742
0.0024847	0.99716
0.002573	0.9969
0.0028501	0.99664
0.0029592	0.99638
0.0029817	0.99613
0.0030173	0.99587
0.0031048	0.99561
0.0032804	0.99535
0.0033087	0.99509
0.0033246	0.99483
0.0033803	0.99458
0.0036076	0.99432
0.0036795	0.99406
0.003745	0.9938
0.0037564	0.99354
0.0038885	0.99328
0.0039786	0.99303
0.0041576	0.99277
0.0042716	0.99251
0.0050302	0.99225
0.0052134	0.99199
0.0052746	0.99173
0.0053111	0.99148
0.005465	0.99122
0.005624	0.99096
0.0057665	0.9907
0.0058905	0.99044
0.0060034	0.99018
0.0060061	0.98993
0.0060074	0.98967
0.006039	0.98941
0.0062021	0.98915
0.0062024	0.98889
0.0063155	0.98863
0.0065463	0.98838
0.0065936	0.98812
0.0068969	0.98786
0.0070413	0.9876
0.0070826	0.98734
0.0071961	0.98708
0.0072228	0.98683
0.0075139	0.98657
0.0075217	0.98631
0.0076276	0.98605
0.0077443	0.98579
0.0077446	0.98553
0.0077968	0.98528
0.0079777	0.98502
0.0079952	0.98476
0.0081119	0.9845
0.0081576	0.98424
0.0082967	0.98398
0.0083159	0.98373
0.0083318	0.98347
0.0084069	0.98321
0.0084601	0.98295
0.0087005	0.98269
0.0087052	0.98243
0.0087079	0.98218
0.0089315	0.98192
0.0089508	0.98166
0.00899	0.9814
0.0089968	0.98114
0.0090092	0.98088
0.0092702	0.98063
0.0093854	0.98037
0.009496	0.98011
0.0095417	0.97985
0.0096392	0.97959
0.0097268	0.97933
0.0098335	0.97908
0.010025	0.97882
0.010106	0.97856
0.010133	0.9783
0.010283	0.97804
0.010426	0.97778
0.010554	0.97753
0.010616	0.97727
0.01068	0.97701
0.010771	0.97675
0.010805	0.97649
0.010871	0.97623
0.010956	0.97598
0.011086	0.97572
0.011212	0.97546
0.011229	0.9752
0.011279	0.97494
0.011596	0.97468
0.011598	0.97443
0.011619	0.97417
0.011785	0.97391
0.011892	0.97365
0.012071	0.97339
0.012299	0.97313
0.012442	0.97288
0.012616	0.97262
0.012677	0.97236
0.012761	0.9721
0.012762	0.97184
0.012843	0.97158
0.013204	0.97133
0.01341	0.97107
0.013467	0.97081
0.013475	0.97055
0.013548	0.97029
0.013632	0.97003
0.013722	0.96978
0.013775	0.96952
0.014121	0.96926
0.014128	0.969
0.01421	0.96874
0.014234	0.96848
0.014371	0.96823
0.014482	0.96797
0.014491	0.96771
0.014567	0.96745
0.01463	0.96719
0.014656	0.96693
0.014673	0.96668
0.014763	0.96642
0.014805	0.96616
0.015053	0.9659
0.015313	0.96564
0.015331	0.96538
0.015524	0.96513
0.015602	0.96487
0.015773	0.96461
0.015809	0.96435
0.016004	0.96409
0.016013	0.96383
0.01609	0.96358
0.016141	0.96332
0.016258	0.96306
0.016271	0.9628
0.016424	0.96254
0.016494	0.96228
0.016756	0.96203
0.016768	0.96177
0.016827	0.96151
0.016862	0.96125
0.016894	0.96099
0.017095	0.96073
0.017101	0.96048
0.017116	0.96022
0.017294	0.95996
0.017391	0.9597
0.017451	0.95944
0.017526	0.95918
0.017565	0.95893
0.017626	0.95867
0.017671	0.95841
0.017699	0.95815
0.01783	0.95789
0.017889	0.95763
0.017903	0.95738
0.017917	0.95712
0.017975	0.95686
0.018018	0.9566
0.018045	0.95634
0.0181	0.95608
0.018148	0.95583
0.01836	0.95557
0.018442	0.95531
0.018543	0.95505
0.018578	0.95479
0.018821	0.95453
0.019067	0.95428
0.019128	0.95402
0.01961	0.95376
0.019633	0.9535
0.020003	0.95324
0.020123	0.95298
0.020141	0.95273
0.020168	0.95247
0.020319	0.95221
0.020357	0.95195
0.020436	0.95169
0.020451	0.95143
0.020507	0.95118
0.020622	0.95092
0.020651	0.95066
0.020827	0.9504
0.020925	0.95014
0.021012	0.94988
0.021038	0.94963
0.021048	0.94937
0.021052	0.94911
0.021189	0.94885
0.021217	0.94859
0.021245	0.94833
0.021252	0.94808
0.021296	0.94782
0.021298	0.94756
0.021434	0.9473
0.02144	0.94704
0.021474	0.94678
0.021645	0.94653
0.021684	0.94627
0.021684	0.94601
0.021856	0.94575
0.021937	0.94549
0.021939	0.94523
0.022075	0.94498
0.022092	0.94472
0.022128	0.94446
0.022258	0.9442
0.022487	0.94394
0.022539	0.94368
0.022577	0.94343
0.022755	0.94317
0.022801	0.94291
0.022823	0.94265
0.022926	0.94239
0.023084	0.94213
0.023204	0.94188
0.023225	0.94162
0.023293	0.94136
0.023295	0.9411
0.023475	0.94084
0.023535	0.94058
0.023541	0.94033
0.02361	0.94007
0.023853	0.93981
0.02394	0.93955
0.024544	0.93929
0.024575	0.93903
0.024718	0.93878
0.024739	0.93852
0.024745	0.93826
0.024976	0.938
0.02498	0.93774
0.025034	0.93748
0.025121	0.93723
0.025191	0.93697
0.02529	0.93671
0.025454	0.93645
0.025492	0.93619
0.025544	0.93593
0.02562	0.93568
0.02565	0.93542
0.025747	0.93516
0.025805	0.9349
0.025857	0.93464
0.026005	0.93438
0.026192	0.93413
0.026258	0.93387
0.026359	0.93361
0.026368	0.93335
0.026465	0.93309
0.02657	0.93283
0.026689	0.93258
0.026732	0.93232
0.026819	0.93206
0.026829	0.9318
0.027075	0.93154
0.02708	0.93128
0.027134	0.93103
0.027243	0.93077
0.027313	0.93051
0.027458	0.93025
0.027593	0.92999
0.027594	0.92973
0.027662	0.92948
0.027687	0.92922
0.027935	0.92896
0.027975	0.9287
0.028081	0.92844
0.028368	0.92818
0.028438	0.92793
0.028457	0.92767
0.028592	0.92741
0.028846	0.92715
0.029006	0.92689
0.029021	0.92663
0.029212	0.92638
0.029275	0.92612
0.029295	0.92586
0.029315	0.9256
0.029339	0.92534
0.029767	0.92508
0.029983	0.92483
0.030012	0.92457
0.030235	0.92431
0.030262	0.92405
0.030274	0.92379
0.030302	0.92353
0.030341	0.92328
0.030358	0.92302
0.030382	0.92276
0.030665	0.9225
0.030827	0.92224
0.031032	0.92198
0.031159	0.92173
0.031171	0.92147
0.031329	0.92121
0.031643	0.92095
0.031797	0.92069
0.031931	0.92043
0.031956	0.92018
0.032237	0.91992
0.032525	0.91966
0.032845	0.9194
0.033015	0.91914
0.033026	0.91888
0.033148	0.91863
0.033226	0.91837
0.033244	0.91811
0.033325	0.91785
0.033523	0.91759
0.033537	0.91733
0.033653	0.91708
0.033671	0.91682
0.033698	0.91656
0.033845	0.9163
0.033894	0.91604
0.034154	0.91578
0.034158	0.91553
0.034348	0.91527
0.034501	0.91501
0.034711	0.91475
0.034722	0.91449
0.034749	0.91423
0.034793	0.91398
0.034867	0.91372
0.034969	0.91346
0.034987	0.9132
0.035046	0.91294
0.035052	0.91268
0.035063	0.91243
0.03525	0.91217
0.03531	0.91191
0.035465	0.91165
0.03581	0.91139
0.036143	0.91113
0.036147	0.91088
0.036153	0.91062
0.036162	0.91036
0.03626	0.9101
0.036642	0.90984
0.036647	0.90958
0.036893	0.90933
0.036994	0.90907
0.037013	0.90881
0.037142	0.90855
0.037179	0.90829
0.037304	0.90803
0.037486	0.90778
0.037545	0.90752
0.037609	0.90726
0.037644	0.907
0.037669	0.90674
0.037672	0.90648
0.038013	0.90623
0.038082	0.90597
0.038264	0.90571
0.038306	0.90545
0.0384	0.90519
0.038447	0.90493
0.038569	0.90468
0.038629	0.90442
0.038778	0.90416
0.038803	0.9039
0.038914	0.90364
0.039049	0.90338
0.039099	0.90313
0.039164	0.90287
0.03951	0.90261
0.039567	0.90235
0.039754	0.90209
0.039779	0.90183
0.039855	0.90158
0.039881	0.90132
0.040075	0.90106
0.040143	0.9008
0.040204	0.90054
0.04042	0.90028
0.040433	0.90003
0.040478	0.89977
0.040593	0.89951
0.040756	0.89925
0.040805	0.89899
0.04089	0.89873
0.040916	0.89848
0.040989	0.89822
0.041003	0.89796
0.041374	0.8977
0.041484	0.89744
0.04158	0.89718
0.041718	0.89693
0.041919	0.89667
0.042023	0.89641
0.042261	0.89615
0.042336	0.89589
0.042815	0.89563
0.04289	0.89538
0.042952	0.89512
0.043307	0.89486
0.043379	0.8946
0.043484	0.89434
0.043514	0.89408
0.043522	0.89383
0.043606	0.89357
0.043636	0.89331
0.043712	0.89305
0.043913	0.89279
0.043956	0.89253
0.044011	0.89228
0.044144	0.89202
0.044246	0.89176
0.044332	0.8915
0.044375	0.89124
0.044411	0.89098
0.04467	0.89073
0.04497	0.89047
0.045019	0.89021
0.045144	0.88995
0.045189	0.88969
0.045253	0.88943
0.045331	0.88918
0.045358	0.88892
0.045445	0.88866
0.045536	0.8884
0.045706	0.88814
0.045792	0.88788
0.045801	0.88763
0.045929	0.88737
0.046404	0.88711
0.04649	0.88685
0.046802	0.88659
0.046812	0.88633
0.046871	0.88608
0.046984	0.88582
0.047146	0.88556
0.047158	0.8853
0.047346	0.88504
0.047445	0.88478
0.047464	0.88453
0.047591	0.88427
0.047725	0.88401
0.047783	0.88375
0.047871	0.88349
0.047977	0.88323
0.048224	0.88298
0.048233	0.88272
0.04826	0.88246
0.048446	0.8822
0.048454	0.88194
0.048555	0.88168
0.048558	0.88143
0.04873	0.88117
0.048901	0.88091
0.048943	0.88065
0.048949	0.88039
0.048966	0.88013
0.049074	0.87988
0.049104	0.87962
0.049136	0.87936
0.049278	0.8791
0.049372	0.87884
0.049383	0.87858
0.049445	0.87833
0.049799	0.87807
0.049921	0.87781
0.04996	0.87755
0.050047	0.87729
0.050134	0.87703
0.050172	0.87678
0.050315	0.87652
0.050526	0.87626
0.050612	0.876
0.050679	0.87574
0.05078	0.87548
0.050804	0.87523
0.050895	0.87497
0.050965	0.87471
0.051	0.87445
0.05107	0.87419
0.051387	0.87393
0.05144	0.87368
0.05157	0.87342
0.051734	0.87316
0.051827	0.8729
0.052241	0.87264
0.052504	0.87238
0.052538	0.87213
0.052674	0.87187
0.052899	0.87161
0.0529	0.87135
0.053372	0.87109
0.053375	0.87083
0.053537	0.87058
0.053721	0.87032
0.053926	0.87006
0.054038	0.8698
0.05415	0.86954
0.054334	0.86928
0.054482	0.86903
0.054561	0.86877
0.054614	0.86851
0.054638	0.86825
0.054746	0.86799
0.054806	0.86773
0.054872	0.86748
0.05488	0.86722
0.05502	0.86696
0.055049	0.8667
0.055383	0.86644
0.05539	0.86618
0.05578	0.86593
0.055844	0.86567
0.056103	0.86541
0.056149	0.86515
0.056403	0.86489
0.056423	0.86463
0.056911	0.86438
0.056913	0.86412
0.05698	0.86386
0.057154	0.8636
0.057208	0.86334
0.057261	0.86308
0.057455	0.86283
0.057511	0.86257
0.057573	0.86231
0.057732	0.86205
0.057989	0.86179
0.058141	0.86153
0.058212	0.86128
0.058212	0.86102
0.058265	0.86076
0.058301	0.8605
0.058419	0.86024
0.058566	0.85998
0.058791	0.85973
0.058842	0.85947
0.058848	0.85921
0.058849	0.85895
0.058933	0.85869
0.058979	0.85843
0.059135	0.85818
0.059174	0.85792
0.059328	0.85766
0.059538	0.8574
0.059634	0.85714
0.059961	0.85688
0.059974	0.85663
0.060069	0.85637
0.060085	0.85611
0.060208	0.85585
0.060216	0.85559
0.060307	0.85533
0.060407	0.85508
0.060555	0.85482
0.06058	0.85456
0.060582	0.8543
0.060603	0.85404
0.06064	0.85378
0.060716	0.85353
0.060737	0.85327
0.060737	0.85301
0.060836	0.85275
0.060839	0.85249
0.060888	0.85223
0.061398	0.85198
0.061474	0.85172
0.061568	0.85146
0.061999	0.8512
0.062081	0.85094
0.062086	0.85068
0.062115	0.85043
0.062355	0.85017
0.062568	0.84991
0.062614	0.84965
0.062639	0.84939
0.062847	0.84913
0.062867	0.84888
0.063006	0.84862
0.063117	0.84836
0.063181	0.8481
0.063205	0.84784
0.06325	0.84758
0.063393	0.84733
0.063582	0.84707
0.063633	0.84681
0.063739	0.84655
0.063924	0.84629
0.064107	0.84603
0.064205	0.84578
0.064598	0.84552
0.064611	0.84526
0.064744	0.845
0.065013	0.84474
0.0651	0.84448
0.065249	0.84423
0.065433	0.84397
0.065483	0.84371
0.065506	0.84345
0.06561	0.84319
0.06587	0.84293
0.06608	0.84268
0.066105	0.84242
0.066395	0.84216
0.06645	0.8419
0.066494	0.84164
0.066726	0.84138
0.066733	0.84113
0.066931	0.84087
0.067067	0.84061
0.067237	0.84035
0.067475	0.84009
0.067577	0.83983
0.067611	0.83958
0.067702	0.83932
0.067795	0.83906
0.067937	0.8388
0.067977	0.83854
0.06822	0.83828
0.068246	0.83803
0.068327	0.83777
0.068462	0.83751
0.068539	0.83725
0.068574	0.83699
0.068945	0.83673
0.069088	0.83648
0.069229	0.83622
0.069423	0.83596
0.069439	0.8357
0.069621	0.83544
0.069643	0.83518
0.069742	0.83493
0.06985	0.83467
0.069973	0.83441
0.070016	0.83415
0.070434	0.83389
0.070452	0.83363
0.070707	0.83338
0.070969	0.83312
0.071054	0.83286
0.071229	0.8326
0.071356	0.83234
0.071387	0.83208
0.071582	0.83183
0.071708	0.83157
0.071728	0.83131
0.071729	0.83105
0.071857	0.83079
0.072066	0.83053
0.0721	0.83028
0.072235	0.83002
0.072503	0.82976
0.072537	0.8295
0.072684	0.82924
0.072738	0.82898
0.072789	0.82873
0.072879	0.82847
0.072964	0.82821
0.072997	0.82795
0.073122	0.82769
0.073169	0.82743
0.073236	0.82718
0.073482	0.82692
0.073622	0.82666
0.07415	0.8264
0.074155	0.82614
0.0742	0.82588
0.074206	0.82563
0.074321	0.82537
0.074501	0.82511
0.074597	0.82485
0.074752	0.82459
0.074873	0.82433
0.074912	0.82408
0.075032	0.82382
0.075108	0.82356
0.07514	0.8233
0.075162	0.82304
0.075525	0.82278
0.075587	0.82253
0.075648	0.82227
0.075818	0.82201
0.075877	0.82175
0.075968	0.82149
0.076012	0.82123
0.076071	0.82098
0.076103	0.82072
0.076468	0.82046
0.076555	0.8202
0.076757	0.81994
0.076953	0.81968
0.077235	0.81943
0.077257	0.81917
0.077262	0.81891
0.077357	0.81865
0.077904	0.81839
0.078148	0.81813
0.078384	0.81788
0.078515	0.81762
0.078952	0.81736
0.079016	0.8171
0.079165	0.81684
0.079243	0.81658
0.079265	0.81633
0.079368	0.81607
0.079371	0.81581
0.079751	0.81555
0.079841	0.81529
0.079874	0.81503
0.079977	0.81478
0.080318	0.81452
0.080373	0.81426
0.080421	0.814
0.080576	0.81374
0.081421	0.81348
0.081546	0.81323
0.08171	0.81297
0.081855	0.81271
0.081937	0.81245
0.082136	0.81219
0.082352	0.81193
0.08281	0.81168
0.082873	0.81142
0.08293	0.81116
0.083037	0.8109
0.083096	0.81064
0.083142	0.81038
0.083529	0.81013
0.084135	0.80987
0.084204	0.80961
0.08424	0.80935
0.084325	0.80909
0.084391	0.80883
0.084927	0.80858
0.084935	0.80832
0.084964	0.80806
0.085133	0.8078
0.085148	0.80754
0.085216	0.80728
0.085632	0.80703
0.085766	0.80677
0.085778	0.80651
0.085967	0.80625
0.085996	0.80599
0.086183	0.80573
0.086346	0.80548
0.086469	0.80522
0.086494	0.80496
0.086593	0.8047
0.086637	0.80444
0.086815	0.80418
0.08708	0.80393
0.087258	0.80367
0.087511	0.80341
0.087639	0.80315
0.087771	0.80289
0.087815	0.80263
0.087823	0.80238
0.087854	0.80212
0.088078	0.80186
0.088395	0.8016
0.088572	0.80134
0.088813	0.80108
0.088862	0.80083
0.088979	0.80057
0.089075	0.80031
0.089086	0.80005
0.089207	0.79979
0.0895	0.79954
0.08959	0.79928
0.089636	0.79902
0.089695	0.79876
0.089774	0.7985
0.089836	0.79824
0.090076	0.79799
0.09041	0.79773
0.090708	0.79747
0.090851	0.79721
0.090905	0.79695
0.09098	0.79669
0.091191	0.79644
0.091266	0.79618
0.091616	0.79592
0.091666	0.79566
0.091706	0.7954
0.091779	0.79514
0.09186	0.79489
0.091924	0.79463
0.092044	0.79437
0.092151	0.79411
0.092759	0.79385
0.09306	0.79359
0.093077	0.79334
0.093286	0.79308
0.093766	0.79282
0.093983	0.79256
0.094067	0.7923
0.094307	0.79204
0.094776	0.79179
0.094808	0.79153
0.095	0.79127
0.095298	0.79101
0.095337	0.79075
0.095352	0.79049
0.095657	0.79024
0.095669	0.78998
0.095732	0.78972
0.09613	0.78946
0.096155	0.7892
0.096275	0.78894
0.096767	0.78869
0.096787	0.78843
0.097344	0.78817
0.098014	0.78791
0.098483	0.78765
0.09886	0.78739
0.099006	0.78714
0.099037	0.78688
0.099076	0.78662
0.099112	0.78636
0.099178	0.7861
0.099325	0.78584
0.099338	0.78559
0.099535	0.78533
0.099805	0.78507
0.099909	0.78481
0.099949	0.78455
0.10007	0.78429
0.10014	0.78404
0.10021	0.78378
0.10048	0.78352
0.10071	0.78326
0.10097	0.783
0.1012	0.78274
0.10156	0.78249
0.10169	0.78223
0.10183	0.78197
0.10218	0.78171
0.10224	0.78145
0.1023	0.78119
0.10242	0.78094
0.10293	0.78068
0.10336	0.78042
0.10343	0.78016
0.10344	0.7799
0.10347	0.77964
0.10392	0.77939
0.10396	0.77913
0.10402	0.77887
0.10414	0.77861
0.10455	0.77835
0.10475	0.77809
0.10483	0.77784
0.10509	0.77758
0.10513	0.77732
0.10542	0.77706
0.10558	0.7768
0.10559	0.77654
0.10574	0.77629
0.10587	0.77603
0.10589	0.77577
0.10607	0.77551
0.10608	0.77525
0.1062	0.77499
0.10623	0.77474
0.10631	0.77448
0.10633	0.77422
0.10671	0.77396
0.10674	0.7737
0.10694	0.77344
0.10709	0.77319
0.10719	0.77293
0.10752	0.77267
0.10765	0.77241
0.10771	0.77215
0.10777	0.77189
0.10795	0.77164
0.10808	0.77138
0.10819	0.77112
0.10839	0.77086
0.10874	0.7706
0.10885	0.77034
0.10892	0.77009
0.10912	0.76983
0.10923	0.76957
0.10931	0.76931
0.10932	0.76905
0.10984	0.76879
0.10998	0.76854
0.11004	0.76828
0.11054	0.76802
0.11083	0.76776
0.11086	0.7675
0.11099	0.76724
0.111	0.76699
0.11103	0.76673
0.11145	0.76647
0.11179	0.76621
0.11189	0.76595
0.11196	0.76569
0.11197	0.76544
0.11201	0.76518
0.11218	0.76492
0.11273	0.76466
0.11315	0.7644
0.11327	0.76414
0.11329	0.76389
0.11335	0.76363
0.11343	0.76337
0.11369	0.76311
0.11384	0.76285
0.11393	0.76259
0.11397	0.76234
0.11399	0.76208
0.11429	0.76182
0.11456	0.76156
0.11466	0.7613
0.11494	0.76104
0.11517	0.76079
0.11517	0.76053
0.11521	0.76027
0.11544	0.76001
0.11549	0.75975
0.11551	0.75949
0.11556	0.75924
0.11575	0.75898
0.11627	0.75872
0.11632	0.75846
0.11633	0.7582
0.11638	0.75794
0.1168	0.75769
0.117	0.75743
0.11721	0.75717
0.11729	0.75691
0.11733	0.75665
0.11748	0.75639
0.11754	0.75614
0.11756	0.75588
0.11768	0.75562
0.11777	0.75536
0.11799	0.7551
0.11799	0.75484
0.11808	0.75459
0.11814	0.75433
0.1183	0.75407
0.11832	0.75381
0.1187	0.75355
0.11877	0.75329
0.11881	0.75304
0.11892	0.75278
0.11947	0.75252
0.11972	0.75226
0.11987	0.752
0.11993	0.75174
0.12011	0.75149
0.12018	0.75123
0.12028	0.75097
0.12041	0.75071
0.12044	0.75045
0.12046	0.75019
0.12053	0.74994
0.12056	0.74968
0.12132	0.74942
0.12188	0.74916
0.12191	0.7489
0.12216	0.74864
0.12226	0.74839
0.12234	0.74813
0.12262	0.74787
0.12276	0.74761
0.12278	0.74735
0.12291	0.74709
0.12302	0.74684
0.12308	0.74658
0.12316	0.74632
0.12322	0.74606
0.1234	0.7458
0.12356	0.74554
0.12359	0.74529
0.12453	0.74503
0.125	0.74477
0.12504	0.74451
0.12519	0.74425
0.12525	0.74399
0.12536	0.74374
0.1254	0.74348
0.12543	0.74322
0.1256	0.74296
0.12569	0.7427
0.12571	0.74244
0.12572	0.74219
0.12593	0.74193
0.12636	0.74167
0.12639	0.74141
0.12734	0.74115
0.12752	0.74089
0.12756	0.74064
0.12758	0.74038
0.1282	0.74012
0.12833	0.73986
0.12873	0.7396
0.1289	0.73934
0.12936	0.73909
0.12961	0.73883
0.1297	0.73857
0.12989	0.73831
0.13007	0.73805
0.13031	0.73779
0.13078	0.73754
0.13085	0.73728
0.13114	0.73702
0.13118	0.73676
0.13135	0.7365
0.13155	0.73624
0.13162	0.73599
0.1317	0.73573
0.13195	0.73547
0.13201	0.73521
0.13239	0.73495
0.1329	0.73469
0.13293	0.73444
0.13324	0.73418
0.13342	0.73392
0.13354	0.73366
0.13425	0.7334
0.13426	0.73314
0.13435	0.73289
0.13457	0.73263
0.1346	0.73237
0.1348	0.73211
0.13486	0.73185
0.13486	0.73159
0.13492	0.73134
0.13498	0.73108
0.13574	0.73082
0.13577	0.73056
0.13586	0.7303
0.13594	0.73004
0.13618	0.72979
0.13634	0.72953
0.13663	0.72927
0.13674	0.72901
0.13684	0.72875
0.13687	0.72849
0.13698	0.72824
0.13716	0.72798
0.13795	0.72772
0.13808	0.72746
0.13822	0.7272
0.13823	0.72694
0.13838	0.72669
0.13845	0.72643
0.13847	0.72617
0.1387	0.72591
0.13904	0.72565
0.13914	0.72539
0.13914	0.72514
0.13915	0.72488
0.13925	0.72462
0.13935	0.72436
0.13946	0.7241
0.13998	0.72384
0.14001	0.72359
0.14024	0.72333
0.14054	0.72307
0.14071	0.72281
0.14072	0.72255
0.14098	0.72229
0.14139	0.72204
0.14166	0.72178
0.1417	0.72152
0.1418	0.72126
0.14195	0.721
0.14205	0.72074
0.14212	0.72049
0.14224	0.72023
0.14257	0.71997
0.14261	0.71971
0.14303	0.71945
0.14321	0.71919
0.14331	0.71894
0.14347	0.71868
0.14351	0.71842
0.14357	0.71816
0.14364	0.7179
0.14364	0.71764
0.14372	0.71739
0.14381	0.71713
0.1439	0.71687
0.14392	0.71661
0.14454	0.71635
0.14478	0.71609
0.14488	0.71584
0.14489	0.71558
0.14497	0.71532
0.14522	0.71506
0.14546	0.7148
0.14564	0.71454
0.14588	0.71429
0.14602	0.71403
0.14623	0.71377
0.14623	0.71351
0.14626	0.71325
0.14634	0.71299
0.14636	0.71274
0.14689	0.71248
0.14701	0.71222
0.14705	0.71196
0.14723	0.7117
0.14745	0.71144
0.14768	0.71119
0.1478	0.71093
0.14784	0.71067
0.14831	0.71041
0.14861	0.71015
0.14862	0.70989
0.14863	0.70964
0.14868	0.70938
0.14891	0.70912
0.14893	0.70886
0.14929	0.7086
0.14946	0.70834
0.14948	0.70809
0.14963	0.70783
0.15002	0.70757
0.15004	0.70731
0.15013	0.70705
0.15023	0.70679
0.15054	0.70654
0.15071	0.70628
0.15075	0.70602
0.15098	0.70576
0.15147	0.7055
0.15157	0.70524
0.15174	0.70499
0.15191	0.70473
0.15194	0.70447
0.15202	0.70421
0.15221	0.70395
0.15321	0.70369
0.15341	0.70344
0.15346	0.70318
0.15353	0.70292
0.15363	0.70266
0.15364	0.7024
0.15387	0.70214
0.15397	0.70189
0.15406	0.70163
0.15427	0.70137
0.15442	0.70111
0.15458	0.70085
0.15463	0.70059
0.15468	0.70034
0.15471	0.70008
0.15497	0.69982
0.15505	0.69956
0.15523	0.6993
0.15548	0.69904
0.15552	0.69879
0.15585	0.69853
0.15623	0.69827
0.1564	0.69801
0.15648	0.69775
0.15655	0.69749
0.15699	0.69724
0.15724	0.69698
0.1577	0.69672
0.15803	0.69646
0.15822	0.6962
0.15824	0.69594
0.1584	0.69569
0.15841	0.69543
0.15845	0.69517
0.15849	0.69491
0.1585	0.69465
0.15872	0.69439
0.15896	0.69414
0.15906	0.69388
0.15924	0.69362
0.15964	0.69336
0.15977	0.6931
0.15996	0.69284
0.16016	0.69259
0.16018	0.69233
0.16051	0.69207
0.1608	0.69181
0.16089	0.69155
0.1611	0.69129
0.1612	0.69104
0.16158	0.69078
0.1617	0.69052
0.16175	0.69026
0.16266	0.69
0.16279	0.68974
0.16302	0.68949
0.16329	0.68923
0.16334	0.68897
0.16379	0.68871
0.16406	0.68845
0.16433	0.68819
0.16459	0.68794
0.16468	0.68768
0.16478	0.68742
0.16511	0.68716
0.16534	0.6869
0.16646	0.68664
0.1667	0.68639
0.16714	0.68613
0.16724	0.68587
0.16742	0.68561
0.16748	0.68535
0.16793	0.68509
0.16798	0.68484
0.16826	0.68458
0.16862	0.68432
0.16871	0.68406
0.16892	0.6838
0.16904	0.68354
0.16908	0.68329
0.16908	0.68303
0.16944	0.68277
0.16947	0.68251
0.16969	0.68225
0.1697	0.68199
0.16975	0.68174
0.16975	0.68148
0.16983	0.68122
0.17011	0.68096
0.1703	0.6807
0.17064	0.68044
0.17159	0.68019
0.17182	0.67993
0.17216	0.67967
0.17239	0.67941
0.17244	0.67915
0.17298	0.67889
0.17308	0.67864
0.17331	0.67838
0.17334	0.67812
0.17371	0.67786
0.17373	0.6776
0.1738	0.67734
0.17408	0.67709
0.17419	0.67683
0.17429	0.67657
0.17498	0.67631
0.17537	0.67605
0.17576	0.67579
0.17578	0.67554
0.17646	0.67528
0.17651	0.67502
0.17663	0.67476
0.1772	0.6745
0.17758	0.67424
0.17826	0.67399
0.17837	0.67373
0.1785	0.67347
0.17892	0.67321
0.17905	0.67295
0.17913	0.67269
0.17921	0.67244
0.17928	0.67218
0.17993	0.67192
0.18001	0.67166
0.18018	0.6714
0.18024	0.67114
0.18035	0.67089
0.18064	0.67063
0.18064	0.67037
0.18064	0.67011
0.18108	0.66985
0.18126	0.66959
0.18158	0.66934
0.18159	0.66908
0.18189	0.66882
0.18217	0.66856
0.1825	0.6683
0.18253	0.66804
0.18266	0.66779
0.18269	0.66753
0.18351	0.66727
0.18374	0.66701
0.18374	0.66675
0.18413	0.66649
0.18437	0.66624
0.1845	0.66598
0.18451	0.66572
0.18503	0.66546
0.18529	0.6652
0.18566	0.66494
0.18572	0.66469
0.18594	0.66443
0.18605	0.66417
0.18611	0.66391
0.18641	0.66365
0.18683	0.66339
0.18714	0.66314
0.18715	0.66288
0.18724	0.66262
0.18736	0.66236
0.18748	0.6621
0.18762	0.66184
0.18792	0.66159
0.18824	0.66133
0.18851	0.66107
0.18881	0.66081
0.18895	0.66055
0.18911	0.66029
0.18913	0.66004
0.18957	0.65978
0.18957	0.65952
0.18989	0.65926
0.18999	0.659
0.1905	0.65874
0.19062	0.65849
0.19069	0.65823
0.19106	0.65797
0.19114	0.65771
0.19116	0.65745
0.19134	0.65719
0.19134	0.65694
0.1916	0.65668
0.19255	0.65642
0.19256	0.65616
0.19265	0.6559
0.19267	0.65564
0.19268	0.65539
0.19276	0.65513
0.19321	0.65487
0.19449	0.65461
0.19492	0.65435
0.19503	0.65409
0.19512	0.65384
0.19538	0.65358
0.1954	0.65332
0.19569	0.65306
0.19571	0.6528
0.19612	0.65254
0.19615	0.65229
0.19653	0.65203
0.19661	0.65177
0.19686	0.65151
0.19698	0.65125
0.19709	0.65099
0.1973	0.65074
0.19743	0.65048
0.19755	0.65022
0.19769	0.64996
0.19782	0.6497
0.19809	0.64944
0.1981	0.64919
0.19827	0.64893
0.19827	0.64867
0.19893	0.64841
0.19923	0.64815
0.19962	0.64789
0.19962	0.64764
0.19971	0.64738
0.19977	0.64712
0.1998	0.64686
0.19983	0.6466
0.19995	0.64634
0.20001	0.64609
0.20019	0.64583
0.20086	0.64557
0.2011	0.64531
0.20154	0.64505
0.20193	0.64479
0.20196	0.64454
0.20203	0.64428
0.20224	0.64402
0.20231	0.64376
0.2025	0.6435
0.20266	0.64324
0.20276	0.64299
0.20311	0.64273
0.20322	0.64247
0.20347	0.64221
0.20456	0.64195
0.20458	0.64169
0.20468	0.64144
0.20518	0.64118
0.20524	0.64092
0.20537	0.64066
0.20539	0.6404
0.20554	0.64014
0.20612	0.63989
0.20624	0.63963
0.20693	0.63937
0.20697	0.63911
0.20702	0.63885
0.20801	0.63859
0.20877	0.63834
0.20904	0.63808
0.20922	0.63782
0.20944	0.63756
0.20951	0.6373
0.2106	0.63704
0.21062	0.63679
0.2107	0.63653
0.21075	0.63627
0.21096	0.63601
0.21123	0.63575
0.2115	0.63549
0.21172	0.63524
0.21218	0.63498
0.21301	0.63472
0.21324	0.63446
0.21325	0.6342
0.21327	0.63394
0.21329	0.63369
0.21349	0.63343
0.21355	0.63317
0.214	0.63291
0.21444	0.63265
0.21475	0.63239
0.21497	0.63214
0.21561	0.63188
0.21569	0.63162
0.21573	0.63136
0.21612	0.6311
0.21627	0.63084
0.21643	0.63059
0.2165	0.63033
0.21673	0.63007
0.21745	0.62981
0.21746	0.62955
0.21758	0.62929
0.218	0.62904
0.21814	0.62878
0.21855	0.62852
0.2187	0.62826
0.21879	0.628
0.2192	0.62774
0.21937	0.62749
0.21962	0.62723
0.21962	0.62697
0.22001	0.62671
0.22007	0.62645
0.22085	0.62619
0.22122	0.62594
0.22177	0.62568
0.2221	0.62542
0.22211	0.62516
0.22224	0.6249
0.22372	0.62464
0.22383	0.62439
0.22401	0.62413
0.22413	0.62387
0.22416	0.62361
0.22431	0.62335
0.22434	0.62309
0.22447	0.62284
0.22467	0.62258
0.22471	0.62232
0.22475	0.62206
0.22497	0.6218
0.22546	0.62154
0.22561	0.62129
0.22583	0.62103
0.22627	0.62077
0.22634	0.62051
0.22704	0.62025
0.2274	0.61999
0.22753	0.61974
0.22759	0.61948
0.22811	0.61922
0.22826	0.61896
0.2284	0.6187
0.22923	0.61844
0.22948	0.61819
0.22957	0.61793
0.22969	0.61767
0.22974	0.61741
0.22981	0.61715
0.22985	0.61689
0.23014	0.61664
0.23018	0.61638
0.23073	0.61612
0.23077	0.61586
0.23089	0.6156
0.23104	0.61534
0.23202	0.61509
0.23288	0.61483
0.23305	0.61457
0.23395	0.61431
0.23414	0.61405
0.23432	0.61379
0.23451	0.61354
0.23472	0.61328
0.23473	0.61302
0.23497	0.61276
0.23538	0.6125
0.23595	0.61224
0.23645	0.61199
0.23693	0.61173
0.2374	0.61147
0.23742	0.61121
0.23852	0.61095
0.23896	0.61069
0.23924	0.61044
0.23945	0.61018
0.23952	0.60992
0.23957	0.60966
0.23958	0.6094
0.23974	0.60914
0.23974	0.60889
0.24001	0.60863
0.2403	0.60837
0.24091	0.60811
0.24099	0.60785
0.24135	0.60759
0.24199	0.60734
0.24227	0.60708
0.24235	0.60682
0.24241	0.60656
0.24277	0.6063
0.24306	0.60604
0.24406	0.60579
0.24474	0.60553
0.24534	0.60527
0.24539	0.60501
0.24545	0.60475
0.24593	0.60449
0.24594	0.60424
0.24603	0.60398
0.2462	0.60372
0.24651	0.60346
0.24735	0.6032
0.24754	0.60294
0.24769	0.60269
0.24819	0.60243
0.24857	0.60217
0.24867	0.60191
0.24887	0.60165
0.24985	0.60139
0.25011	0.60114
0.25027	0.60088
0.2508	0.60062
0.25131	0.60036
0.25155	0.6001
0.2517	0.59985
0.25177	0.59959
0.2524	0.59933
0.25264	0.59907
0.25278	0.59881
0.25341	0.59855
0.25382	0.5983
0.2541	0.59804
0.25419	0.59778
0.2542	0.59752
0.25422	0.59726
0.25482	0.597
0.25492	0.59675
0.25509	0.59649
0.25517	0.59623
0.25742	0.59597
0.25761	0.59571
0.25785	0.59545
0.25832	0.5952
0.25842	0.59494
0.25922	0.59468
0.25922	0.59442
0.25942	0.59416
0.25957	0.5939
0.26104	0.59365
0.26172	0.59339
0.26183	0.59313
0.2622	0.59287
0.26228	0.59261
0.2625	0.59235
0.26252	0.5921
0.26304	0.59184
0.26345	0.59158
0.26403	0.59132
0.26419	0.59106
0.26442	0.5908
0.26461	0.59055
0.2648	0.59029
0.26521	0.59003
0.26572	0.58977
0.26589	0.58951
0.26613	0.58925
0.26631	0.589
0.26676	0.58874
0.26681	0.58848
0.26683	0.58822
0.26745	0.58796
0.2677	0.5877
0.26778	0.58745
0.268	0.58719
0.26804	0.58693
0.26817	0.58667
0.26853	0.58641
0.26908	0.58615
0.26981	0.5859
0.26991	0.58564
0.27036	0.58538
0.27066	0.58512
0.27134	0.58486
0.27145	0.5846
0.27172	0.58435
0.27204	0.58409
0.27258	0.58383
0.27273	0.58357
0.27276	0.58331
0.27298	0.58305
0.27407	0.5828
0.27468	0.58254
0.27478	0.58228
0.27501	0.58202
0.2753	0.58176
0.27538	0.5815
0.27581	0.58125
0.27584	0.58099
0.27601	0.58073
0.27643	0.58047
0.27677	0.58021
0.27725	0.57995
0.27768	0.5797
0.27815	0.57944
0.27824	0.57918
0.27978	0.57892
0.28005	0.57866
0.28007	0.5784
0.28096	0.57815
0.28097	0.57789
0.28134	0.57763
0.28185	0.57737
0.282	0.57711
0.28216	0.57685
0.28226	0.5766
0.28236	0.57634
0.28249	0.57608
0.28262	0.57582
0.2827	0.57556
0.28284	0.5753
0.28308	0.57505
0.28337	0.57479
0.28358	0.57453
0.28379	0.57427
0.28456	0.57401
0.28481	0.57375
0.28501	0.5735
0.28615	0.57324
0.28664	0.57298
0.28682	0.57272
0.28701	0.57246
0.28708	0.5722
0.28714	0.57195
0.28781	0.57169
0.28841	0.57143
0.28878	0.57117
0.28902	0.57091
0.28928	0.57065
0.28941	0.5704
0.28946	0.57014
0.29051	0.56988
0.29052	0.56962
0.29103	0.56936
0.29106	0.5691
0.29163	0.56885
0.29185	0.56859
0.2921	0.56833
0.29306	0.56807
0.29328	0.56781
0.29464	0.56755
0.29569	0.5673
0.29579	0.56704
0.29586	0.56678
0.29601	0.56652
0.2962	0.56626
0.29628	0.566
0.29667	0.56575
0.2968	0.56549
0.297	0.56523
0.29725	0.56497
0.29794	0.56471
0.29802	0.56445
0.29843	0.5642
0.29931	0.56394
0.29951	0.56368
0.29993	0.56342
0.30112	0.56316
0.30137	0.5629
0.30168	0.56265
0.30181	0.56239
0.30209	0.56213
0.30215	0.56187
0.30269	0.56161
0.30487	0.56135
0.30514	0.5611
0.3054	0.56084
0.3055	0.56058
0.30594	0.56032
0.30639	0.56006
0.30643	0.5598
0.3067	0.55955
0.3067	0.55929
0.30677	0.55903
0.3068	0.55877
0.30683	0.55851
0.30706	0.55825
0.30749	0.558
0.30765	0.55774
0.30798	0.55748
0.30822	0.55722
0.30894	0.55696
0.30921	0.5567
0.30921	0.55645
0.31041	0.55619
0.31115	0.55593
0.31161	0.55567
0.31163	0.55541
0.3117	0.55515
0.3118	0.5549
0.31246	0.55464
0.31289	0.55438
0.3133	0.55412
0.31353	0.55386
0.3137	0.5536
0.31371	0.55335
0.3138	0.55309
0.31409	0.55283
0.31429	0.55257
0.31503	0.55231
0.31516	0.55205
0.31516	0.5518
0.31579	0.55154
0.31632	0.55128
0.31651	0.55102
0.31685	0.55076
0.31689	0.5505
0.3169	0.55025
0.3172	0.54999
0.31781	0.54973
0.31798	0.54947
0.31833	0.54921
0.31862	0.54895
0.31886	0.5487
0.31939	0.54844
0.32003	0.54818
0.32051	0.54792
0.32137	0.54766
0.32142	0.5474
0.32189	0.54715
0.32211	0.54689
0.32284	0.54663
0.32293	0.54637
0.32303	0.54611
0.32348	0.54585
0.32357	0.5456
0.32395	0.54534
0.32451	0.54508
0.32537	0.54482
0.32539	0.54456
0.32566	0.5443
0.32575	0.54405
0.32596	0.54379
0.32668	0.54353
0.3269	0.54327
0.32694	0.54301
0.32744	0.54275
0.32816	0.5425
0.32995	0.54224
0.33033	0.54198
0.33077	0.54172
0.33079	0.54146
0.33127	0.5412
0.33138	0.54095
0.33147	0.54069
0.33186	0.54043
0.33192	0.54017
0.33256	0.53991
0.33256	0.53965
0.33291	0.5394
0.3334	0.53914
0.33407	0.53888
0.33473	0.53862
0.33495	0.53836
0.33512	0.5381
0.33598	0.53785
0.33687	0.53759
0.3369	0.53733
0.33706	0.53707
0.33743	0.53681
0.33797	0.53655
0.33806	0.5363
0.3381	0.53604
0.3384	0.53578
0.33875	0.53552
0.33937	0.53526
0.33949	0.535
0.34018	0.53475
0.34022	0.53449
0.34022	0.53423
0.34039	0.53397
0.34048	0.53371
0.34108	0.53345
0.3423	0.5332
0.34278	0.53294
0.34315	0.53268
0.34321	0.53242
0.3435	0.53216
0.3442	0.5319
0.34443	0.53165
0.34476	0.53139
0.34521	0.53113
0.34558	0.53087
0.34607	0.53061
0.34615	0.53035
0.34695	0.5301
0.34769	0.52984
0.348	0.52958
0.34838	0.52932
0.34896	0.52906
0.34928	0.5288
0.35019	0.52855
0.35027	0.52829
0.35034	0.52803
0.35098	0.52777
0.35264	0.52751
0.35268	0.52725
0.35289	0.527
0.35332	0.52674
0.35455	0.52648
0.35489	0.52622
0.35537	0.52596
0.35545	0.5257
0.35585	0.52545
0.35595	0.52519
0.35621	0.52493
0.35653	0.52467
0.35703	0.52441
0.35715	0.52415
0.35779	0.5239
0.35811	0.52364
0.35831	0.52338
0.3589	0.52312
0.36043	0.52286
0.36053	0.5226
0.36059	0.52235
0.36063	0.52209
0.36141	0.52183
0.36162	0.52157
0.36165	0.52131
0.36205	0.52105
0.36213	0.5208
0.3624	0.52054
0.36268	0.52028
0.3634	0.52002
0.36346	0.51976
0.36471	0.5195
0.36477	0.51925
0.36478	0.51899
0.36533	0.51873
0.36579	0.51847
0.36659	0.51821
0.3666	0.51795
0.36683	0.5177
0.36692	0.51744
0.3672	0.51718
0.36738	0.51692
0.36748	0.51666
0.36856	0.5164
0.36857	0.51615
0.36919	0.51589
0.37029	0.51563
0.37031	0.51537
0.37049	0.51511
0.37128	0.51485
0.3727	0.5146
0.37277	0.51434
0.37296	0.51408
0.37345	0.51382
0.37352	0.51356
0.37461	0.5133
0.37481	0.51305
0.37548	0.51279
0.37577	0.51253
0.37616	0.51227
0.37624	0.51201
0.37628	0.51175
0.37646	0.5115
0.37781	0.51124
0.37852	0.51098
0.37864	0.51072
0.37866	0.51046
0.37888	0.5102
0.37907	0.50995
0.37915	0.50969
0.3794	0.50943
0.37961	0.50917
0.3801	0.50891
0.38018	0.50865
0.38021	0.5084
0.38049	0.50814
0.38051	0.50788
0.38058	0.50762
0.38167	0.50736
0.38183	0.5071
0.38192	0.50685
0.38248	0.50659
0.38271	0.50633
0.38279	0.50607
0.38328	0.50581
0.38379	0.50555
0.38431	0.5053
0.3845	0.50504
0.38459	0.50478
0.38469	0.50452
0.38474	0.50426
0.38516	0.504
0.3852	0.50375
0.38535	0.50349
0.38535	0.50323
0.38559	0.50297
0.38566	0.50271
0.38674	0.50245
0.38749	0.5022
0.38772	0.50194
0.38807	0.50168
0.3895	0.50142
0.39029	0.50116
0.39035	0.5009
0.39041	0.50065
0.3906	0.50039
0.39074	0.50013
0.3912	0.49987
0.39216	0.49961
0.3925	0.49935
0.39263	0.4991
0.3934	0.49884
0.39345	0.49858
0.39382	0.49832
0.39392	0.49806
0.39409	0.4978
0.39459	0.49755
0.39469	0.49729
0.39528	0.49703
0.39539	0.49677
0.39555	0.49651
0.39593	0.49625
0.39604	0.496
0.39628	0.49574
0.39711	0.49548
0.39754	0.49522
0.39762	0.49496
0.39963	0.4947
0.39983	0.49445
0.40049	0.49419
0.40079	0.49393
0.40153	0.49367
0.40161	0.49341
0.4017	0.49315
0.40195	0.4929
0.40203	0.49264
0.40237	0.49238
0.40263	0.49212
0.40274	0.49186
0.40322	0.4916
0.40365	0.49135
0.40393	0.49109
0.40492	0.49083
0.4057	0.49057
0.40634	0.49031
0.40696	0.49005
0.40705	0.4898
0.4071	0.48954
0.40783	0.48928
0.40891	0.48902
0.40913	0.48876
0.40929	0.4885
0.41007	0.48825
0.41066	0.48799
0.41222	0.48773
0.41234	0.48747
0.41278	0.48721
0.41309	0.48695
0.41363	0.4867
0.41397	0.48644
0.41492	0.48618
0.41554	0.48592
0.41583	0.48566
0.41585	0.4854
0.41625	0.48515
0.4173	0.48489
0.41865	0.48463
0.41936	0.48437
0.41959	0.48411
0.42159	0.48385
0.42166	0.4836
0.42221	0.48334
[truncated: 1,870 more rows]
