# Supplementary material for: Behavioral and Network Origins of Wealth Inequality: Insights from a Virtual World
Source: PLoS One. 2014 Aug 25;9(8):e103503. doi: 10.1371/journal.pone.0103503 (PMC4143195; doi:10.1371/journal.pone.0103503)
Supplement: Data S1 — Data as plotted in Figs. 1 – 8 . (ZIP) [file pone.0103503.s007.zip › PublicData/Fig2D2.csv]

0.00067088	1
0.00097425	0.99938
0.0010272	0.99908
0.0011174	0.99877
0.0011794	0.99846
0.0012147	0.99815
0.0012877	0.99784
0.0021612	0.99753
0.0023624	0.99723
0.0026295	0.99692
0.0028486	0.99661
0.0028662	0.9963
0.0028869	0.99599
0.0028889	0.99569
0.0029677	0.99538
0.003081	0.99507
0.0031247	0.99476
0.0031282	0.99445
0.0031364	0.99414
0.0031933	0.99384
0.0032291	0.99353
0.0033286	0.99322
0.0033938	0.99291
0.0034042	0.9926
0.0034693	0.9923
0.0034739	0.99199
0.0034883	0.99168
0.0035158	0.99137
0.0035681	0.99106
0.0037477	0.99076
0.0038524	0.99045
0.0038709	0.99014
0.0038916	0.98983
0.0039109	0.98952
0.0040059	0.98921
0.0040401	0.98891
0.0045441	0.9886
0.004556	0.98829
0.0047049	0.98798
0.0047125	0.98767
0.0047332	0.98737
0.004735	0.98706
0.0049722	0.98675
0.0049992	0.98644
0.0050157	0.98613
0.0050624	0.98582
0.0050967	0.98552
0.0051249	0.98521
0.0051394	0.9849
0.0051657	0.98459
0.0052378	0.98428
0.0053151	0.98398
0.0056438	0.98367
0.0056918	0.98336
0.0058447	0.98305
0.0058554	0.98274
0.0059117	0.98243
0.0061816	0.98213
0.0062145	0.98182
0.0063125	0.98151
0.0063503	0.9812
0.0064593	0.98089
0.0064618	0.98059
0.0064718	0.98028
0.0066793	0.97997
0.0067997	0.97966
0.0071888	0.97935
0.0072456	0.97904
0.0072481	0.97874
0.0073492	0.97843
0.0073665	0.97812
0.0075825	0.97781
0.0078815	0.9775
0.0079089	0.9772
0.0082386	0.97689
0.0084979	0.97658
0.0086445	0.97627
0.0087761	0.97596
0.008799	0.97565
0.0088144	0.97535
0.0088509	0.97504
0.0088907	0.97473
0.0089611	0.97442
0.0091768	0.97411
0.0091818	0.97381
0.0092731	0.9735
0.0092855	0.97319
0.0092895	0.97288
0.0093554	0.97257
0.0093622	0.97227
0.0094033	0.97196
0.0096152	0.97165
0.0096791	0.97134
0.0098552	0.97103
0.0099579	0.97072
0.010103	0.97042
0.010172	0.97011
0.01021	0.9698
0.010268	0.96949
0.010305	0.96918
0.010325	0.96888
0.01035	0.96857
0.010383	0.96826
0.0104	0.96795
0.010402	0.96764
0.010475	0.96733
0.010629	0.96703
0.010787	0.96672
0.010907	0.96641
0.011045	0.9661
0.011113	0.96579
0.011176	0.96549
0.011373	0.96518
0.011547	0.96487
0.011555	0.96456
0.011667	0.96425
0.011849	0.96394
0.012152	0.96364
0.012175	0.96333
0.01218	0.96302
0.012221	0.96271
0.012311	0.9624
0.012357	0.9621
0.012531	0.96179
0.012566	0.96148
0.012846	0.96117
0.012851	0.96086
0.012913	0.96055
0.012952	0.96025
0.012956	0.95994
0.013034	0.95963
0.013054	0.95932
0.013089	0.95901
0.013182	0.95871
0.013198	0.9584
0.013223	0.95809
0.013382	0.95778
0.013415	0.95747
0.013441	0.95716
0.013542	0.95686
0.01361	0.95655
0.01362	0.95624
0.013713	0.95593
0.013924	0.95562
0.013982	0.95532
0.014055	0.95501
0.014083	0.9547
0.014162	0.95439
0.014168	0.95408
0.014416	0.95378
0.014517	0.95347
0.014578	0.95316
0.014674	0.95285
0.01474	0.95254
0.014808	0.95223
0.01508	0.95193
0.015228	0.95162
0.015294	0.95131
0.015331	0.951
0.015342	0.95069
0.015387	0.95039
0.015398	0.95008
0.015592	0.94977
0.015709	0.94946
0.016204	0.94915
0.016307	0.94884
0.016326	0.94854
0.016477	0.94823
0.016503	0.94792
0.016515	0.94761
0.016541	0.9473
0.017085	0.947
0.017174	0.94669
0.01719	0.94638
0.017291	0.94607
0.017336	0.94576
0.017662	0.94545
0.017733	0.94515
0.017945	0.94484
0.018042	0.94453
0.018918	0.94422
0.019108	0.94391
0.019157	0.94361
0.019158	0.9433
0.019206	0.94299
0.019242	0.94268
0.01937	0.94237
0.019446	0.94206
0.01945	0.94176
0.019814	0.94145
0.019972	0.94114
0.019989	0.94083
0.02014	0.94052
0.020198	0.94022
0.020258	0.93991
0.020472	0.9396
0.020677	0.93929
0.020683	0.93898
0.020745	0.93867
0.020785	0.93837
0.021031	0.93806
0.021262	0.93775
0.021309	0.93744
0.02131	0.93713
0.021337	0.93683
0.02156	0.93652
0.021581	0.93621
0.021934	0.9359
0.022175	0.93559
0.022222	0.93529
0.02252	0.93498
0.022842	0.93467
0.022903	0.93436
0.022922	0.93405
0.022994	0.93374
0.023024	0.93344
0.023062	0.93313
0.023174	0.93282
0.023363	0.93251
0.023424	0.9322
0.023474	0.9319
0.023554	0.93159
0.023603	0.93128
0.023901	0.93097
0.023977	0.93066
0.024091	0.93035
0.024114	0.93005
0.024452	0.92974
0.02453	0.92943
0.024624	0.92912
0.024737	0.92881
0.024787	0.92851
0.024933	0.9282
0.025035	0.92789
0.025042	0.92758
0.025242	0.92727
0.025269	0.92696
0.025456	0.92666
0.025767	0.92635
0.025769	0.92604
0.025769	0.92573
0.026141	0.92542
0.026151	0.92512
0.026599	0.92481
0.026689	0.9245
0.026728	0.92419
0.026776	0.92388
0.026858	0.92357
0.026929	0.92327
0.027402	0.92296
0.027416	0.92265
0.027644	0.92234
0.027798	0.92203
0.027882	0.92173
0.028686	0.92142
0.028738	0.92111
0.028749	0.9208
0.028819	0.92049
0.028949	0.92018
0.02905	0.91988
0.029051	0.91957
0.029166	0.91926
0.029348	0.91895
0.029359	0.91864
0.02946	0.91834
0.029537	0.91803
0.029538	0.91772
0.029546	0.91741
0.029554	0.9171
0.030077	0.9168
0.030132	0.91649
0.030379	0.91618
0.030642	0.91587
0.030647	0.91556
0.030682	0.91525
0.030891	0.91495
0.031082	0.91464
0.031266	0.91433
0.031355	0.91402
0.031531	0.91371
0.031629	0.91341
0.031634	0.9131
0.031765	0.91279
0.031897	0.91248
0.03218	0.91217
0.032216	0.91186
0.032278	0.91156
0.032381	0.91125
0.032399	0.91094
0.032504	0.91063
0.032722	0.91032
0.032799	0.91002
0.032891	0.90971
0.03295	0.9094
0.032997	0.90909
0.033054	0.90878
0.03323	0.90847
0.033277	0.90817
0.03332	0.90786
0.033451	0.90755
0.033947	0.90724
0.034194	0.90693
0.034215	0.90663
0.034562	0.90632
0.03466	0.90601
0.034753	0.9057
0.034972	0.90539
0.035102	0.90508
0.035128	0.90478
0.035152	0.90447
0.03533	0.90416
0.03553	0.90385
0.035575	0.90354
0.035916	0.90324
0.036312	0.90293
0.036363	0.90262
0.036489	0.90231
0.036615	0.902
0.036721	0.90169
0.036787	0.90139
0.036798	0.90108
0.036966	0.90077
0.037111	0.90046
0.037133	0.90015
0.037155	0.89985
0.037228	0.89954
0.037268	0.89923
0.037288	0.89892
0.03751	0.89861
0.037522	0.89831
0.037804	0.898
0.037985	0.89769
0.038216	0.89738
0.038289	0.89707
0.039049	0.89676
0.039192	0.89646
0.039325	0.89615
0.039472	0.89584
0.039577	0.89553
0.039753	0.89522
0.039781	0.89492
0.039795	0.89461
0.039843	0.8943
0.039895	0.89399
0.039993	0.89368
0.040007	0.89337
0.040173	0.89307
0.040201	0.89276
0.040253	0.89245
0.040461	0.89214
0.040543	0.89183
0.04061	0.89153
0.041217	0.89122
0.041734	0.89091
0.042087	0.8906
0.042178	0.89029
0.042693	0.88998
0.042756	0.88968
0.042967	0.88937
0.043072	0.88906
0.04318	0.88875
0.043306	0.88844
0.043336	0.88814
0.043492	0.88783
0.043826	0.88752
0.043989	0.88721
0.044003	0.8869
0.044033	0.88659
0.044819	0.88629
0.044889	0.88598
0.04517	0.88567
0.045397	0.88536
0.045531	0.88505
0.046199	0.88475
0.046331	0.88444
0.046629	0.88413
0.046908	0.88382
0.046945	0.88351
0.047007	0.8832
0.047156	0.8829
0.047223	0.88259
0.047353	0.88228
0.047411	0.88197
0.047544	0.88166
0.047595	0.88136
0.048064	0.88105
0.048126	0.88074
0.04816	0.88043
0.048193	0.88012
0.04839	0.87982
0.048426	0.87951
0.048711	0.8792
0.048728	0.87889
0.048926	0.87858
0.048966	0.87827
0.04902	0.87797
0.049201	0.87766
0.049355	0.87735
0.049583	0.87704
0.049695	0.87673
0.049797	0.87643
0.050201	0.87612
0.050215	0.87581
0.050579	0.8755
0.050623	0.87519
0.051007	0.87488
0.051039	0.87458
0.051381	0.87427
0.05146	0.87396
0.051603	0.87365
0.051785	0.87334
0.051952	0.87304
0.052013	0.87273
0.052089	0.87242
0.052243	0.87211
0.052402	0.8718
0.052899	0.87149
0.052991	0.87119
0.052993	0.87088
0.053117	0.87057
0.053293	0.87026
0.053354	0.86995
0.053477	0.86965
0.053697	0.86934
0.05374	0.86903
0.053852	0.86872
0.054006	0.86841
0.05422	0.8681
0.05434	0.8678
0.054348	0.86749
0.054537	0.86718
0.054634	0.86687
0.054778	0.86656
0.05484	0.86626
0.055057	0.86595
0.055095	0.86564
0.055112	0.86533
0.055206	0.86502
0.055434	0.86471
0.055448	0.86441
0.05555	0.8641
0.055696	0.86379
0.055896	0.86348
0.056464	0.86317
0.056614	0.86287
0.056656	0.86256
0.056724	0.86225
0.056812	0.86194
0.056887	0.86163
0.057058	0.86133
0.057158	0.86102
0.05727	0.86071
0.057313	0.8604
0.057489	0.86009
0.057702	0.85978
0.057807	0.85948
0.0579	0.85917
0.057994	0.85886
0.058121	0.85855
0.058122	0.85824
0.058137	0.85794
0.058298	0.85763
0.058805	0.85732
0.058937	0.85701
0.058942	0.8567
0.059052	0.85639
0.059235	0.85609
0.059246	0.85578
0.059265	0.85547
0.059278	0.85516
0.059302	0.85485
0.059333	0.85455
0.059389	0.85424
0.059607	0.85393
0.059643	0.85362
0.05976	0.85331
0.059931	0.853
0.059993	0.8527
0.060264	0.85239
0.06029	0.85208
0.060323	0.85177
0.060816	0.85146
0.060916	0.85116
0.061505	0.85085
0.061537	0.85054
0.061794	0.85023
0.06214	0.84992
0.06231	0.84961
0.062349	0.84931
0.06239	0.849
0.06248	0.84869
0.062541	0.84838
0.062723	0.84807
0.063054	0.84777
0.063321	0.84746
0.063606	0.84715
0.063662	0.84684
0.063856	0.84653
0.063909	0.84622
0.063992	0.84592
0.064212	0.84561
0.064567	0.8453
0.064643	0.84499
0.064678	0.84468
0.064855	0.84438
0.064863	0.84407
0.064873	0.84376
0.065575	0.84345
0.065629	0.84314
0.065675	0.84284
0.065768	0.84253
0.065914	0.84222
0.066036	0.84191
0.066051	0.8416
0.066141	0.84129
0.066826	0.84099
0.067267	0.84068
0.067483	0.84037
0.068074	0.84006
0.068092	0.83975
0.06824	0.83945
0.068308	0.83914
0.068739	0.83883
0.069942	0.83852
0.070102	0.83821
0.070252	0.8379
0.070642	0.8376
0.070717	0.83729
0.070785	0.83698
0.071033	0.83667
0.071233	0.83636
0.071347	0.83606
0.071883	0.83575
0.072475	0.83544
0.072483	0.83513
0.072692	0.83482
0.072788	0.83451
0.073078	0.83421
0.073516	0.8339
0.073559	0.83359
0.073637	0.83328
0.073668	0.83297
0.073699	0.83267
0.073796	0.83236
0.074178	0.83205
0.074677	0.83174
0.074814	0.83143
0.075394	0.83112
0.075826	0.83082
0.076462	0.83051
0.076706	0.8302
0.076743	0.82989
0.077031	0.82958
0.077283	0.82928
0.077359	0.82897
0.077374	0.82866
0.077627	0.82835
0.07774	0.82804
0.077873	0.82773
0.077964	0.82743
0.078016	0.82712
0.07859	0.82681
0.079021	0.8265
0.079198	0.82619
0.079443	0.82589
0.079491	0.82558
0.080309	0.82527
0.08065	0.82496
0.081301	0.82465
0.081315	0.82435
0.081342	0.82404
0.081408	0.82373
0.081525	0.82342
0.081537	0.82311
0.082437	0.8228
0.082589	0.8225
0.082677	0.82219
0.083072	0.82188
0.083311	0.82157
0.08341	0.82126
0.083471	0.82096
0.083489	0.82065
0.08351	0.82034
0.083566	0.82003
0.083592	0.81972
0.083742	0.81941
0.083891	0.81911
0.084384	0.8188
0.084445	0.81849
0.084455	0.81818
0.084674	0.81787
0.085034	0.81757
0.085163	0.81726
0.085414	0.81695
0.085441	0.81664
0.08569	0.81633
0.085843	0.81602
0.085929	0.81572
0.086065	0.81541
0.086635	0.8151
0.087643	0.81479
0.088072	0.81448
0.088072	0.81418
0.088176	0.81387
0.088205	0.81356
0.088227	0.81325
0.088398	0.81294
0.088424	0.81263
0.088595	0.81233
0.08879	0.81202
0.089321	0.81171
0.089738	0.8114
0.089857	0.81109
0.089979	0.81079
0.090019	0.81048
0.090051	0.81017
0.090057	0.80986
0.090209	0.80955
0.090475	0.80924
0.090758	0.80894
0.091349	0.80863
0.091532	0.80832
0.091652	0.80801
0.091994	0.8077
0.092023	0.8074
0.092081	0.80709
0.092158	0.80678
0.092313	0.80647
0.092801	0.80616
0.092819	0.80586
0.093519	0.80555
0.093566	0.80524
0.094026	0.80493
0.094679	0.80462
0.094729	0.80431
0.094848	0.80401
0.094852	0.8037
0.095176	0.80339
0.095181	0.80308
0.095607	0.80277
0.095793	0.80247
0.095847	0.80216
0.096212	0.80185
0.096421	0.80154
0.096741	0.80123
0.096942	0.80092
0.096982	0.80062
0.097564	0.80031
0.097903	0.8
0.097909	0.79969
0.098089	0.79938
0.098299	0.79908
0.098695	0.79877
0.098903	0.79846
0.099606	0.79815
0.099746	0.79784
0.10001	0.79753
0.10051	0.79723
0.10062	0.79692
0.10106	0.79661
0.10172	0.7963
0.10174	0.79599
0.10294	0.79569
0.10306	0.79538
0.1033	0.79507
0.10352	0.79476
0.10526	0.79445
0.1055	0.79414
0.10577	0.79384
0.10582	0.79353
0.10611	0.79322
0.10629	0.79291
0.10659	0.7926
0.10696	0.7923
0.10735	0.79199
0.10786	0.79168
0.10816	0.79137
0.10853	0.79106
0.10855	0.79076
0.10871	0.79045
0.10897	0.79014
0.10915	0.78983
0.1092	0.78952
0.1095	0.78921
0.11018	0.78891
0.11021	0.7886
0.11039	0.78829
0.11042	0.78798
0.1105	0.78767
0.11055	0.78737
0.11092	0.78706
0.11106	0.78675
0.11151	0.78644
0.11158	0.78613
0.11178	0.78582
0.11189	0.78552
0.11211	0.78521
0.11218	0.7849
0.11245	0.78459
0.11254	0.78428
0.11254	0.78398
0.11255	0.78367
0.11262	0.78336
0.11273	0.78305
0.11277	0.78274
0.11279	0.78243
0.11302	0.78213
0.11338	0.78182
0.11397	0.78151
0.11415	0.7812
0.1143	0.78089
0.11437	0.78059
0.11437	0.78028
0.11494	0.77997
0.11522	0.77966
0.11549	0.77935
0.11559	0.77904
0.11564	0.77874
0.11608	0.77843
0.11616	0.77812
0.11618	0.77781
0.11644	0.7775
0.11659	0.7772
0.1169	0.77689
0.11723	0.77658
0.1173	0.77627
0.118	0.77596
0.1181	0.77565
0.11831	0.77535
0.11835	0.77504
0.11876	0.77473
0.11892	0.77442
0.11958	0.77411
0.12004	0.77381
0.12082	0.7735
0.12105	0.77319
0.12114	0.77288
0.12137	0.77257
0.12217	0.77227
0.12281	0.77196
0.12288	0.77165
0.12297	0.77134
0.12328	0.77103
0.12335	0.77072
0.12354	0.77042
0.12355	0.77011
0.12357	0.7698
0.12372	0.76949
0.12374	0.76918
0.12409	0.76888
0.12435	0.76857
0.12478	0.76826
0.125	0.76795
0.12502	0.76764
0.1261	0.76733
0.12631	0.76703
0.12637	0.76672
0.12717	0.76641
0.12719	0.7661
0.12771	0.76579
0.12777	0.76549
0.12805	0.76518
0.12819	0.76487
0.12845	0.76456
0.12899	0.76425
0.12907	0.76394
0.1293	0.76364
0.12955	0.76333
0.13062	0.76302
0.13098	0.76271
0.13124	0.7624
0.13128	0.7621
0.13145	0.76179
0.13161	0.76148
0.13168	0.76117
0.13216	0.76086
0.13315	0.76055
0.13333	0.76025
0.13337	0.75994
0.13346	0.75963
0.13346	0.75932
0.13377	0.75901
0.13381	0.75871
0.134	0.7584
0.13436	0.75809
0.13464	0.75778
0.13474	0.75747
0.13501	0.75716
0.13504	0.75686
0.13519	0.75655
0.13539	0.75624
0.1355	0.75593
0.13554	0.75562
0.13582	0.75532
0.13591	0.75501
0.13593	0.7547
0.13664	0.75439
0.13764	0.75408
0.13818	0.75378
0.13832	0.75347
0.13924	0.75316
0.14014	0.75285
0.1421	0.75254
0.14214	0.75223
0.14215	0.75193
0.14279	0.75162
0.14286	0.75131
0.14289	0.751
0.14298	0.75069
0.14334	0.75039
0.14361	0.75008
0.14395	0.74977
0.14572	0.74946
0.14617	0.74915
0.1462	0.74884
0.14645	0.74854
0.14686	0.74823
0.14742	0.74792
0.14759	0.74761
0.14764	0.7473
0.1479	0.747
0.14834	0.74669
0.14848	0.74638
0.14879	0.74607
0.14893	0.74576
0.149	0.74545
0.14907	0.74515
0.14932	0.74484
0.1497	0.74453
0.15038	0.74422
0.15106	0.74391
0.15116	0.74361
0.15151	0.7433
0.15151	0.74299
0.15161	0.74268
0.15244	0.74237
0.15251	0.74206
0.15316	0.74176
0.15342	0.74145
0.15356	0.74114
0.15378	0.74083
0.15379	0.74052
0.15383	0.74022
0.15401	0.73991
0.15465	0.7396
0.15468	0.73929
0.15564	0.73898
0.15592	0.73867
0.15658	0.73837
0.15682	0.73806
0.1572	0.73775
0.1574	0.73744
0.15773	0.73713
0.15805	0.73683
0.15828	0.73652
0.15843	0.73621
0.15859	0.7359
0.15877	0.73559
0.15891	0.73529
0.15915	0.73498
0.15964	0.73467
0.15972	0.73436
0.16016	0.73405
0.16026	0.73374
0.16075	0.73344
0.16082	0.73313
0.16103	0.73282
0.16103	0.73251
0.1614	0.7322
0.16167	0.7319
0.16235	0.73159
0.16252	0.73128
0.16286	0.73097
0.163	0.73066
0.16322	0.73035
0.16332	0.73005
0.16354	0.72974
0.16437	0.72943
0.16497	0.72912
0.16553	0.72881
0.16572	0.72851
0.16582	0.7282
0.16583	0.72789
0.16615	0.72758
0.16633	0.72727
0.16677	0.72696
0.167	0.72666
0.16736	0.72635
0.16741	0.72604
0.1676	0.72573
0.16823	0.72542
0.16829	0.72512
0.16839	0.72481
0.16896	0.7245
0.16906	0.72419
0.16922	0.72388
0.16924	0.72357
0.1693	0.72327
0.16933	0.72296
0.16971	0.72265
0.17035	0.72234
0.17105	0.72203
0.17115	0.72173
0.17166	0.72142
0.17179	0.72111
0.1718	0.7208
0.17196	0.72049
0.17221	0.72018
0.17242	0.71988
0.17247	0.71957
0.17262	0.71926
0.17271	0.71895
0.17297	0.71864
0.17311	0.71834
0.17312	0.71803
0.17324	0.71772
0.17327	0.71741
0.17338	0.7171
0.17344	0.7168
0.1739	0.71649
0.1743	0.71618
0.17441	0.71587
0.17548	0.71556
0.17622	0.71525
0.17626	0.71495
0.17644	0.71464
0.17659	0.71433
0.17689	0.71402
0.17724	0.71371
0.1779	0.71341
0.17919	0.7131
0.17933	0.71279
0.17935	0.71248
0.17942	0.71217
0.1795	0.71186
0.1802	0.71156
0.18093	0.71125
0.18119	0.71094
0.18147	0.71063
0.18154	0.71032
0.18157	0.71002
0.18289	0.70971
0.18306	0.7094
0.18343	0.70909
0.18367	0.70878
0.1838	0.70847
0.18426	0.70817
0.18431	0.70786
0.18453	0.70755
0.18506	0.70724
0.18531	0.70693
0.18533	0.70663
0.18567	0.70632
0.1861	0.70601
0.18614	0.7057
0.18644	0.70539
0.18652	0.70508
0.18654	0.70478
0.18668	0.70447
0.18724	0.70416
0.18832	0.70385
0.18859	0.70354
0.18866	0.70324
0.18868	0.70293
0.18871	0.70262
0.18873	0.70231
0.18913	0.702
0.18927	0.70169
0.19008	0.70139
0.19049	0.70108
0.19098	0.70077
0.1911	0.70046
0.19133	0.70015
0.19138	0.69985
0.19169	0.69954
0.19181	0.69923
0.19181	0.69892
0.19185	0.69861
0.19186	0.69831
0.19242	0.698
0.19264	0.69769
0.19335	0.69738
0.19425	0.69707
0.19426	0.69676
0.195	0.69646
0.19527	0.69615
0.19532	0.69584
0.19586	0.69553
0.19588	0.69522
0.19634	0.69492
0.19687	0.69461
0.19688	0.6943
0.19692	0.69399
0.19697	0.69368
0.19702	0.69337
0.19711	0.69307
0.19797	0.69276
0.19816	0.69245
0.19836	0.69214
0.19882	0.69183
0.199	0.69153
0.19916	0.69122
0.1998	0.69091
0.19992	0.6906
0.2	0.69029
0.20029	0.68998
0.20047	0.68968
0.20061	0.68937
0.20083	0.68906
0.20132	0.68875
0.20145	0.68844
0.20153	0.68814
0.20155	0.68783
0.20162	0.68752
0.2017	0.68721
0.20182	0.6869
0.20205	0.68659
0.20212	0.68629
0.20264	0.68598
0.20293	0.68567
0.20313	0.68536
0.20341	0.68505
0.20342	0.68475
0.20349	0.68444
0.20401	0.68413
0.20446	0.68382
0.20528	0.68351
0.20541	0.6832
0.20562	0.6829
0.20578	0.68259
0.20601	0.68228
0.20629	0.68197
0.2064	0.68166
0.20646	0.68136
0.20657	0.68105
0.20659	0.68074
0.2073	0.68043
0.20774	0.68012
0.20777	0.67982
0.208	0.67951
0.20827	0.6792
0.20849	0.67889
0.20906	0.67858
0.20951	0.67827
0.20985	0.67797
0.20995	0.67766
0.20997	0.67735
0.21	0.67704
0.21006	0.67673
0.21065	0.67643
0.21081	0.67612
0.21095	0.67581
0.211	0.6755
0.21184	0.67519
0.21196	0.67488
0.21199	0.67458
0.21205	0.67427
0.21216	0.67396
0.21234	0.67365
0.21321	0.67334
0.21375	0.67304
0.21428	0.67273
0.21432	0.67242
0.2148	0.67211
0.21487	0.6718
0.21498	0.67149
0.2154	0.67119
0.21552	0.67088
0.21554	0.67057
0.21639	0.67026
0.21641	0.66995
0.21648	0.66965
0.21664	0.66934
0.21681	0.66903
0.21736	0.66872
0.21774	0.66841
0.2178	0.6681
0.21791	0.6678
0.2188	0.66749
0.21924	0.66718
0.21965	0.66687
0.22074	0.66656
0.22092	0.66626
0.22096	0.66595
0.2218	0.66564
0.22347	0.66533
0.22361	0.66502
0.22403	0.66471
0.22427	0.66441
0.2243	0.6641
0.22432	0.66379
0.22516	0.66348
0.22526	0.66317
0.22627	0.66287
0.22628	0.66256
0.2269	0.66225
0.22694	0.66194
0.22714	0.66163
0.22732	0.66133
0.22749	0.66102
0.22811	0.66071
0.23002	0.6604
0.23017	0.66009
0.23032	0.65978
0.23033	0.65948
0.23055	0.65917
0.23077	0.65886
0.23082	0.65855
0.23103	0.65824
0.23142	0.65794
0.23193	0.65763
0.2328	0.65732
0.23314	0.65701
0.23314	0.6567
0.23366	0.65639
0.23385	0.65609
0.2342	0.65578
0.23458	0.65547
0.23504	0.65516
0.23507	0.65485
0.2352	0.65455
0.23577	0.65424
0.23597	0.65393
0.2374	0.65362
0.23773	0.65331
0.23832	0.653
0.23841	0.6527
0.23869	0.65239
0.23874	0.65208
0.23886	0.65177
0.23932	0.65146
0.23963	0.65116
0.23985	0.65085
0.23985	0.65054
0.23986	0.65023
0.23993	0.64992
0.24	0.64961
0.24025	0.64931
0.24084	0.649
0.24091	0.64869
0.24107	0.64838
0.24122	0.64807
0.24163	0.64777
0.24175	0.64746
0.24192	0.64715
0.242	0.64684
0.24283	0.64653
0.243	0.64622
0.24351	0.64592
0.24378	0.64561
0.24393	0.6453
0.24425	0.64499
0.24434	0.64468
0.24491	0.64438
0.2451	0.64407
0.24511	0.64376
0.24662	0.64345
0.24724	0.64314
0.24749	0.64284
0.24817	0.64253
0.24821	0.64222
0.24953	0.64191
0.2496	0.6416
0.24982	0.64129
0.24985	0.64099
0.25026	0.64068
0.25029	0.64037
0.25037	0.64006
0.25039	0.63975
0.25042	0.63945
0.25065	0.63914
0.25084	0.63883
0.25094	0.63852
0.25127	0.63821
0.2513	0.6379
0.2513	0.6376
0.25153	0.63729
0.25314	0.63698
0.25353	0.63667
0.25355	0.63636
0.25372	0.63606
0.25377	0.63575
0.25408	0.63544
0.2541	0.63513
0.25435	0.63482
0.25472	0.63451
0.25493	0.63421
0.25498	0.6339
0.25541	0.63359
0.25565	0.63328
0.25585	0.63297
0.25601	0.63267
0.25602	0.63236
0.25665	0.63205
0.25697	0.63174
0.25712	0.63143
0.25737	0.63112
0.25771	0.63082
0.2579	0.63051
0.25794	0.6302
0.25861	0.62989
0.25977	0.62958
0.26013	0.62928
0.26068	0.62897
0.26139	0.62866
0.26141	0.62835
0.26253	0.62804
0.26273	0.62773
0.26348	0.62743
0.26412	0.62712
0.26463	0.62681
0.26516	0.6265
0.2659	0.62619
0.2663	0.62589
0.26647	0.62558
0.26659	0.62527
0.26718	0.62496
0.26719	0.62465
0.26745	0.62435
0.26781	0.62404
0.26855	0.62373
0.26865	0.62342
0.26868	0.62311
0.26891	0.6228
0.27017	0.6225
0.27019	0.62219
0.27135	0.62188
0.27193	0.62157
0.27201	0.62126
0.27241	0.62096
0.27248	0.62065
0.27256	0.62034
0.27332	0.62003
0.27379	0.61972
0.27385	0.61941
0.27459	0.61911
0.27463	0.6188
0.27555	0.61849
0.27564	0.61818
0.27567	0.61787
0.27569	0.61757
0.27588	0.61726
0.27607	0.61695
0.27719	0.61664
0.2777	0.61633
0.27795	0.61602
0.27807	0.61572
0.27814	0.61541
0.27902	0.6151
0.27931	0.61479
0.27996	0.61448
0.28011	0.61418
0.28071	0.61387
0.28074	0.61356
0.28091	0.61325
0.28129	0.61294
0.28168	0.61263
0.28173	0.61233
0.28191	0.61202
0.28194	0.61171
0.28201	0.6114
0.28217	0.61109
0.28313	0.61079
0.2836	0.61048
0.28391	0.61017
0.28427	0.60986
0.2843	0.60955
0.28447	0.60924
0.28468	0.60894
0.28488	0.60863
0.28547	0.60832
0.28552	0.60801
0.28569	0.6077
0.28591	0.6074
0.28626	0.60709
0.28677	0.60678
0.28688	0.60647
0.28783	0.60616
0.288	0.60586
0.2883	0.60555
0.28862	0.60524
0.28867	0.60493
0.28868	0.60462
0.28885	0.60431
0.2894	0.60401
0.29025	0.6037
0.2909	0.60339
0.29096	0.60308
0.29119	0.60277
0.29173	0.60247
0.29297	0.60216
0.29308	0.60185
0.29371	0.60154
0.29395	0.60123
0.29422	0.60092
0.29426	0.60062
0.29427	0.60031
0.29526	0.6
0.29534	0.59969
0.29539	0.59938
0.29595	0.59908
0.29597	0.59877
0.29641	0.59846
0.29657	0.59815
0.29662	0.59784
0.29716	0.59753
0.29742	0.59723
0.29801	0.59692
0.29903	0.59661
0.29952	0.5963
0.29975	0.59599
0.30003	0.59569
0.30043	0.59538
0.3006	0.59507
0.30102	0.59476
0.30164	0.59445
0.30185	0.59414
0.30263	0.59384
0.30391	0.59353
0.30395	0.59322
0.30403	0.59291
0.30479	0.5926
0.30496	0.5923
0.30497	0.59199
0.30509	0.59168
0.30556	0.59137
0.30576	0.59106
0.30584	0.59076
0.30626	0.59045
0.30632	0.59014
0.30705	0.58983
0.30726	0.58952
0.30738	0.58921
0.30758	0.58891
0.30777	0.5886
0.30777	0.58829
0.30841	0.58798
0.30852	0.58767
0.30865	0.58737
0.30921	0.58706
0.30949	0.58675
0.30993	0.58644
0.31005	0.58613
0.3101	0.58582
0.31068	0.58552
0.31095	0.58521
0.31246	0.5849
0.31305	0.58459
0.31332	0.58428
0.31333	0.58398
0.31334	0.58367
0.31406	0.58336
0.31439	0.58305
0.31497	0.58274
0.31507	0.58243
0.31576	0.58213
0.31652	0.58182
0.31662	0.58151
0.31905	0.5812
0.31914	0.58089
0.31935	0.58059
0.31982	0.58028
0.31985	0.57997
0.31987	0.57966
0.32099	0.57935
0.32118	0.57904
0.32125	0.57874
0.32168	0.57843
0.32196	0.57812
0.32229	0.57781
0.32241	0.5775
0.32291	0.5772
0.32296	0.57689
0.32351	0.57658
0.32429	0.57627
0.32437	0.57596
0.32439	0.57565
0.32475	0.57535
0.32478	0.57504
0.32502	0.57473
0.32507	0.57442
0.32589	0.57411
0.32613	0.57381
0.32618	0.5735
0.3264	0.57319
0.32675	0.57288
0.32693	0.57257
0.32728	0.57227
0.32731	0.57196
0.32766	0.57165
0.32787	0.57134
0.32885	0.57103
0.32886	0.57072
0.32921	0.57042
0.32967	0.57011
0.32967	0.5698
0.32969	0.56949
0.32982	0.56918
0.33039	0.56888
0.33066	0.56857
0.33094	0.56826
0.33099	0.56795
0.33106	0.56764
0.33108	0.56733
0.33129	0.56703
0.33132	0.56672
0.332	0.56641
0.33261	0.5661
0.33262	0.56579
0.33387	0.56549
0.33414	0.56518
0.33462	0.56487
0.33468	0.56456
0.33476	0.56425
0.33555	0.56394
0.33662	0.56364
0.33712	0.56333
0.33724	0.56302
0.33731	0.56271
0.3377	0.5624
0.33795	0.5621
0.33851	0.56179
0.33857	0.56148
0.3392	0.56117
0.33986	0.56086
0.3404	0.56055
0.34073	0.56025
0.34088	0.55994
0.34212	0.55963
0.34214	0.55932
0.34226	0.55901
0.34353	0.55871
0.34362	0.5584
0.34397	0.55809
0.34444	0.55778
0.3448	0.55747
0.34499	0.55716
0.34512	0.55686
0.34526	0.55655
0.34569	0.55624
0.34715	0.55593
0.34717	0.55562
0.3476	0.55532
0.34817	0.55501
0.3483	0.5547
0.34844	0.55439
0.34975	0.55408
0.35009	0.55378
0.35016	0.55347
0.35044	0.55316
0.35078	0.55285
0.35171	0.55254
0.35198	0.55223
0.35279	0.55193
0.35317	0.55162
0.35321	0.55131
0.35386	0.551
0.35417	0.55069
0.35454	0.55039
0.35496	0.55008
0.35615	0.54977
0.35645	0.54946
0.35662	0.54915
0.35711	0.54884
0.35759	0.54854
0.35786	0.54823
0.35815	0.54792
0.35867	0.54761
0.35993	0.5473
0.36031	0.547
0.3612	0.54669
0.36168	0.54638
0.36243	0.54607
0.36263	0.54576
0.36294	0.54545
0.36346	0.54515
0.36385	0.54484
0.36386	0.54453
0.36388	0.54422
0.36489	0.54391
0.36499	0.54361
0.36625	0.5433
0.36632	0.54299
0.36719	0.54268
0.36725	0.54237
0.36731	0.54206
0.36871	0.54176
0.36929	0.54145
0.37007	0.54114
0.37011	0.54083
0.3705	0.54052
0.37071	0.54022
0.372	0.53991
0.37252	0.5396
0.37284	0.53929
0.3734	0.53898
0.37342	0.53867
0.37382	0.53837
0.37469	0.53806
0.37515	0.53775
0.37532	0.53744
0.37563	0.53713
0.37571	0.53683
0.37591	0.53652
0.37597	0.53621
0.37607	0.5359
0.37616	0.53559
0.37618	0.53529
0.3768	0.53498
0.37773	0.53467
0.37804	0.53436
0.37814	0.53405
0.37885	0.53374
0.37984	0.53344
0.3799	0.53313
0.38028	0.53282
0.38044	0.53251
0.38066	0.5322
0.38076	0.5319
0.38138	0.53159
0.38187	0.53128
0.38231	0.53097
0.38296	0.53066
0.38329	0.53035
0.38338	0.53005
0.38368	0.52974
0.38378	0.52943
0.38398	0.52912
0.38439	0.52881
0.38504	0.52851
0.38556	0.5282
0.38557	0.52789
0.3857	0.52758
0.38574	0.52727
0.38598	0.52696
0.38621	0.52666
0.38661	0.52635
0.38667	0.52604
0.38689	0.52573
0.38712	0.52542
0.38722	0.52512
0.38775	0.52481
0.38831	0.5245
0.38834	0.52419
0.38855	0.52388
0.38903	0.52357
0.3891	0.52327
0.38911	0.52296
0.38953	0.52265
0.38997	0.52234
0.3903	0.52203
0.39047	0.52173
0.39051	0.52142
0.3907	0.52111
0.39115	0.5208
0.39115	0.52049
0.39222	0.52018
0.39268	0.51988
0.39283	0.51957
0.39315	0.51926
0.39362	0.51895
0.39365	0.51864
0.39546	0.51834
0.39632	0.51803
0.39667	0.51772
0.39676	0.51741
0.39708	0.5171
0.39725	0.5168
0.39725	0.51649
0.39787	0.51618
0.39794	0.51587
0.39808	0.51556
0.39893	0.51525
0.39941	0.51495
0.39958	0.51464
0.39979	0.51433
0.40021	0.51402
0.4006	0.51371
0.40109	0.51341
0.40112	0.5131
0.40271	0.51279
0.40291	0.51248
0.40311	0.51217
0.40435	0.51186
0.40584	0.51156
0.40586	0.51125
0.40632	0.51094
0.40637	0.51063
0.40732	0.51032
0.40739	0.51002
0.40771	0.50971
0.40796	0.5094
0.40813	0.50909
0.40904	0.50878
0.40952	0.50847
0.41011	0.50817
0.41201	0.50786
0.41206	0.50755
0.4122	0.50724
0.4123	0.50693
0.41239	0.50663
0.41247	0.50632
0.41278	0.50601
0.41299	0.5057
0.41343	0.50539
0.41391	0.50508
0.41403	0.50478
0.41475	0.50447
0.41545	0.50416
0.41551	0.50385
0.41554	0.50354
0.41648	0.50324
0.41693	0.50293
0.4172	0.50262
0.41735	0.50231
0.41743	0.502
0.41835	0.50169
0.41898	0.50139
0.41908	0.50108
0.41914	0.50077
0.41923	0.50046
0.42116	0.50015
0.42218	0.49985
0.42221	0.49954
0.42265	0.49923
0.42287	0.49892
0.42317	0.49861
0.42349	0.49831
0.42473	0.498
0.42501	0.49769
0.42582	0.49738
0.42625	0.49707
0.42629	0.49676
0.42636	0.49646
0.42717	0.49615
0.42738	0.49584
0.42754	0.49553
0.42787	0.49522
0.42894	0.49492
0.42921	0.49461
0.42991	0.4943
0.43007	0.49399
0.43007	0.49368
0.43026	0.49337
0.43062	0.49307
0.43073	0.49276
0.4308	0.49245
0.43101	0.49214
0.43154	0.49183
0.43189	0.49153
0.43249	0.49122
0.43267	0.49091
0.43272	0.4906
0.43294	0.49029
0.43331	0.48998
0.43348	0.48968
0.43387	0.48937
0.43432	0.48906
0.43486	0.48875
0.43587	0.48844
0.43638	0.48814
0.43689	0.48783
0.43695	0.48752
0.43708	0.48721
0.4373	0.4869
0.43732	0.48659
0.43851	0.48629
0.43884	0.48598
0.43905	0.48567
0.43984	0.48536
0.43994	0.48505
0.44109	0.48475
0.4423	0.48444
0.4424	0.48413
0.44296	0.48382
0.44351	0.48351
0.44416	0.4832
0.44475	0.4829
0.44641	0.48259
0.44663	0.48228
0.44666	0.48197
0.44774	0.48166
0.44799	0.48136
0.44826	0.48105
0.44852	0.48074
0.4487	0.48043
0.44877	0.48012
0.44964	0.47982
0.44968	0.47951
0.44999	0.4792
0.45066	0.47889
0.4517	0.47858
0.45177	0.47827
0.45178	0.47797
0.45412	0.47766
0.45422	0.47735
0.45459	0.47704
0.45486	0.47673
0.4549	0.47643
0.45491	0.47612
0.45533	0.47581
0.45556	0.4755
0.45583	0.47519
0.45638	0.47488
0.45649	0.47458
0.45666	0.47427
0.45703	0.47396
0.45745	0.47365
0.45803	0.47334
0.45884	0.47304
0.45902	0.47273
0.45939	0.47242
0.45943	0.47211
0.45989	0.4718
0.46048	0.47149
0.46114	0.47119
0.46153	0.47088
0.46166	0.47057
0.46178	0.47026
0.46224	0.46995
0.46232	0.46965
0.46252	0.46934
0.46281	0.46903
0.4638	0.46872
0.46382	0.46841
0.46412	0.4681
0.46417	0.4678
0.46501	0.46749
0.46549	0.46718
0.46561	0.46687
0.46645	0.46656
0.46678	0.46626
0.46681	0.46595
0.46697	0.46564
0.46764	0.46533
0.46772	0.46502
0.4691	0.46471
0.46916	0.46441
0.4694	0.4641
0.46957	0.46379
0.47032	0.46348
0.4714	0.46317
0.47191	0.46287
0.47202	0.46256
0.47226	0.46225
0.47289	0.46194
0.47299	0.46163
0.47307	0.46133
0.4734	0.46102
0.47431	0.46071
0.47567	0.4604
0.47679	0.46009
0.47685	0.45978
0.47723	0.45948
0.47743	0.45917
0.47754	0.45886
0.47935	0.45855
0.47996	0.45824
0.48002	0.45794
0.48036	0.45763
0.48037	0.45732
0.4806	0.45701
0.48215	0.4567
0.48304	0.45639
0.48317	0.45609
0.48405	0.45578
0.48431	0.45547
0.48432	0.45516
0.48472	0.45485
0.48498	0.45455
0.48538	0.45424
0.48625	0.45393
0.48642	0.45362
0.48757	0.45331
0.48789	0.453
0.48791	0.4527
0.48794	0.45239
0.48822	0.45208
0.48894	0.45177
0.4896	0.45146
0.49087	0.45116
0.49119	0.45085
0.49208	0.45054
0.49324	0.45023
0.49344	0.44992
0.49386	0.44961
0.49429	0.44931
0.49463	0.449
0.49517	0.44869
0.49533	0.44838
0.49549	0.44807
0.49595	0.44777
0.49621	0.44746
0.4963	0.44715
0.49689	0.44684
0.49715	0.44653
0.49903	0.44622
0.4991	0.44592
0.49945	0.44561
0.49959	0.4453
0.49969	0.44499
0.49987	0.44468
0.50043	0.44438
0.50077	0.44407
0.50098	0.44376
0.50107	0.44345
0.50126	0.44314
0.50127	0.44284
0.5014	0.44253
0.50146	0.44222
0.50173	0.44191
0.50209	0.4416
0.50317	0.44129
0.50357	0.44099
0.50391	0.44068
0.50394	0.44037
0.50408	0.44006
0.50431	0.43975
0.50445	0.43945
0.50482	0.43914
0.50551	0.43883
0.5062	0.43852
0.50638	0.43821
0.50709	0.4379
0.50777	0.4376
0.50798	0.43729
0.50935	0.43698
0.50949	0.43667
0.50971	0.43636
0.51098	0.43606
0.51188	0.43575
0.51189	0.43544
0.5131	0.43513
0.51387	0.43482
0.51577	0.43451
0.51647	0.43421
0.51666	0.4339
0.51671	0.43359
0.51777	0.43328
0.51851	0.43297
0.51855	0.43267
0.51869	0.43236
0.51897	0.43205
0.51898	0.43174
0.51916	0.43143
0.51928	0.43112
0.52049	0.43082
0.52057	0.43051
0.5213	0.4302
0.52168	0.42989
0.52318	0.42958
0.52333	0.42928
0.52445	0.42897
0.52476	0.42866
0.52666	0.42835
0.5274	0.42804
0.52745	0.42773
0.52777	0.42743
0.5283	0.42712
0.52879	0.42681
0.52895	0.4265
0.52967	0.42619
0.53047	0.42589
0.53105	0.42558
0.53225	0.42527
0.53284	0.42496
0.53286	0.42465
0.53311	0.42435
0.53333	0.42404
0.53377	0.42373
0.53464	0.42342
0.53706	0.42311
0.53771	0.4228
0.53825	0.4225
0.53832	0.42219
0.53841	0.42188
0.54032	0.42157
0.54123	0.42126
0.54131	0.42096
0.54189	0.42065
0.54304	0.42034
0.54342	0.42003
0.54361	0.41972
0.54433	0.41941
0.54444	0.41911
0.54457	0.4188
0.54506	0.41849
0.5469	0.41818
0.54704	0.41787
0.54725	0.41757
0.54752	0.41726
0.54787	0.41695
0.54969	0.41664
0.55005	0.41633
0.55062	0.41602
0.55125	0.41572
0.55164	0.41541
0.55301	0.4151
0.5544	0.41479
0.55462	0.41448
0.5548	0.41418
0.55649	0.41387
0.55673	0.41356
0.55674	0.41325
0.55827	0.41294
0.55926	0.41263
0.55929	0.41233
0.55985	0.41202
0.56062	0.41171
0.56155	0.4114
0.56187	0.41109
0.56188	0.41079
0.5621	0.41048
0.56326	0.41017
0.56331	0.40986
0.56384	0.40955
0.56494	0.40924
0.56723	0.40894
0.56755	0.40863
0.56897	0.40832
0.57172	0.40801
0.57181	0.4077
0.57381	0.4074
0.57483	0.40709
0.5759	0.40678
0.57636	0.40647
0.57658	0.40616
0.57672	0.40586
0.57726	0.40555
0.57755	0.40524
0.57819	0.40493
0.57867	0.40462
0.57936	0.40431
0.57956	0.40401
0.57975	0.4037
0.58051	0.40339
0.58096	0.40308
0.58209	0.40277
0.583	0.40247
0.5831	0.40216
0.58424	0.40185
0.58765	0.40154
0.58812	0.40123
0.5887	0.40092
0.58929	0.40062
0.58954	0.40031
0.59137	0.4
0.59138	0.39969
0.59342	0.39938
0.59361	0.39908
0.5942	0.39877
0.59533	0.39846
0.59646	0.39815
0.5968	0.39784
0.59707	0.39753
0.59731	0.39723
0.59738	0.39692
0.59894	0.39661
0.59933	0.3963
0.59941	0.39599
0.60035	0.39569
0.60121	0.39538
0.6021	0.39507
0.60271	0.39476
0.60302	0.39445
0.6038	0.39414
0.60447	0.39384
0.6059	0.39353
0.60855	0.39322
0.60907	0.39291
0.60968	0.3926
0.61062	0.3923
0.61079	0.39199
0.61083	0.39168
0.61173	0.39137
0.61229	0.39106
0.6128	0.39076
0.61415	0.39045
0.6145	0.39014
0.61481	0.38983
0.61546	0.38952
0.61697	0.38921
0.61711	0.38891
0.61786	0.3886
0.61794	0.38829
0.61853	0.38798
0.61942	0.38767
0.6196	0.38737
0.62102	0.38706
0.62217	0.38675
0.62241	0.38644
0.62267	0.38613
0.62296	0.38582
0.62433	0.38552
0.62434	0.38521
0.62463	0.3849
0.62487	0.38459
0.62627	0.38428
0.62752	0.38398
0.62777	0.38367
[truncated: 1,244 more rows]
