# Supplementary material for: Behavioral and Network Origins of Wealth Inequality: Insights from a Virtual World
Source: PLoS One. 2014 Aug 25;9(8):e103503. doi: 10.1371/journal.pone.0103503 (PMC4143195; doi:10.1371/journal.pone.0103503)
Supplement: Data S1 — Data as plotted in Figs. 1 – 8 . (ZIP) [file pone.0103503.s007.zip › PublicData/Fig3.csv]

90000	1.1822e+06
1.7e+05	2.1287e+06
2.5e+05	3.2049e+06
3.3e+05	4.1019e+06
4.1e+05	4.7079e+06
4.9e+05	5.2148e+06
5.7e+05	7.0321e+06
6.5e+05	7.2851e+06
7.3e+05	7.9057e+06
8.1e+05	9.7001e+06
8.9e+05	1.3614e+07
9.7e+05	1.074e+07
1.05e+06	1.2651e+07
1.13e+06	1.1947e+07
1.21e+06	1.4378e+07
1.29e+06	1.3009e+07
1.37e+06	1.3444e+07
1.45e+06	1.5098e+07
1.53e+06	1.642e+07
1.61e+06	1.6082e+07
1.69e+06	1.4524e+07
1.77e+06	1.2805e+07
1.85e+06	2.6447e+07
1.93e+06	2.1641e+07
2.01e+06	2.0164e+07
2.09e+06	1.7916e+07
2.17e+06	2.2444e+07
2.25e+06	2.9732e+07
2.33e+06	2.1191e+07
2.41e+06	2.1248e+07
2.49e+06	2.3633e+07
2.57e+06	3.0385e+07
2.65e+06	2.8267e+07
2.73e+06	2.9554e+07
2.81e+06	2.7537e+07
2.89e+06	2.9888e+07
2.97e+06	2.9336e+07
3.05e+06	2.5609e+07
3.13e+06	3.0519e+07
3.21e+06	4.3226e+07
3.29e+06	3.3464e+07
3.37e+06	3.237e+07
3.45e+06	4.654e+07
3.53e+06	3.1293e+07
3.61e+06	5.3086e+07
3.69e+06	3.1383e+07
3.77e+06	3.8636e+07
3.85e+06	3.3105e+07
3.93e+06	3.6547e+07
4.01e+06	5.1073e+07
4.09e+06	4.6784e+07
4.17e+06	4.3233e+07
4.25e+06	3.6802e+07
4.33e+06	3.7594e+07
4.41e+06	4.2135e+07
4.49e+06	3.5469e+07
4.57e+06	6.1141e+07
4.65e+06	7.1702e+07
4.73e+06	4.6706e+07
4.81e+06	5.5756e+07
4.89e+06	5.8067e+07
4.97e+06	9.4326e+07
5.05e+06	4.2215e+07
5.13e+06	7.0835e+07
5.21e+06	7.9427e+07
5.29e+06	7.9315e+07
5.37e+06	5.598e+07
5.45e+06	5.8881e+07
5.53e+06	5.754e+07
5.61e+06	9.4945e+07
5.69e+06	7.1142e+07
5.77e+06	4.597e+07
5.85e+06	6.5294e+07
5.93e+06	6.3242e+07
6.01e+06	7.0417e+07
6.09e+06	6.6111e+07
6.17e+06	5.5845e+07
6.25e+06	5.7053e+07
6.33e+06	8.5642e+07
6.41e+06	8.8284e+07
6.49e+06	1.1376e+08
6.57e+06	6.8822e+07
6.65e+06	7.6899e+07
6.73e+06	9.1091e+07
6.81e+06	8.0409e+07
6.89e+06	9.1072e+07
6.97e+06	9.3819e+07
7.05e+06	9.5003e+07
7.13e+06	6.5969e+07
7.21e+06	7.2853e+07
7.29e+06	7.7768e+07
7.37e+06	6.2409e+07
7.45e+06	8.9318e+07
7.53e+06	5.607e+07
7.61e+06	5.4946e+07
7.69e+06	9.8385e+07
7.77e+06	6.3176e+07
7.85e+06	1.0954e+08
7.93e+06	2.3168e+08
