# Supplementary material for: Behavioral and Network Origins of Wealth Inequality: Insights from a Virtual World
Source: PLoS One. 2014 Aug 25;9(8):e103503. doi: 10.1371/journal.pone.0103503 (PMC4143195; doi:10.1371/journal.pone.0103503)
Supplement: Data S1 — Data as plotted in Figs. 1 – 8 . (ZIP) [file pone.0103503.s007.zip › PublicData/Fig4.csv]

1	NaN	NaN	NaN	NaN	NaN	NaN
32252	NaN	NaN	NaN	NaN	NaN	NaN
34696	NaN	NaN	NaN	NaN	NaN	NaN
37247	NaN	NaN	NaN	NaN	NaN	NaN
39824	NaN	NaN	NaN	NaN	NaN	NaN
42880	NaN	NaN	NaN	NaN	NaN	NaN
46790	NaN	NaN	NaN	NaN	NaN	NaN
50986	NaN	NaN	NaN	NaN	NaN	NaN
54213	NaN	NaN	NaN	NaN	NaN	NaN
58284	NaN	NaN	NaN	NaN	NaN	NaN
63488	NaN	NaN	NaN	NaN	NaN	NaN
70411	NaN	NaN	NaN	NaN	NaN	NaN
79046	NaN	NaN	NaN	NaN	NaN	NaN
87801	NaN	NaN	NaN	NaN	NaN	NaN
98755	NaN	NaN	NaN	NaN	NaN	NaN
1.1096e+05	NaN	NaN	NaN	NaN	NaN	NaN
1.2318e+05	NaN	NaN	NaN	NaN	NaN	NaN
1.3931e+05	NaN	NaN	NaN	NaN	NaN	NaN
1.5626e+05	NaN	NaN	NaN	NaN	NaN	NaN
1.7757e+05	NaN	NaN	NaN	NaN	NaN	NaN
2.0364e+05	NaN	NaN	NaN	NaN	NaN	NaN
2.2779e+05	NaN	NaN	NaN	NaN	NaN	NaN
2.524e+05	NaN	NaN	NaN	NaN	NaN	NaN
2.7653e+05	NaN	NaN	NaN	NaN	NaN	NaN
3.0047e+05	NaN	NaN	NaN	NaN	NaN	NaN
3.1737e+05	NaN	NaN	NaN	NaN	NaN	NaN
3.383e+05	NaN	NaN	NaN	NaN	NaN	NaN
3.5445e+05	NaN	NaN	NaN	NaN	NaN	NaN
3.7515e+05	NaN	NaN	NaN	NaN	NaN	NaN
3.9992e+05	NaN	NaN	NaN	NaN	NaN	NaN
4.2495e+05	NaN	NaN	NaN	NaN	NaN	NaN
4.4606e+05	NaN	NaN	NaN	NaN	NaN	NaN
4.7056e+05	NaN	NaN	NaN	NaN	NaN	NaN
4.9433e+05	NaN	NaN	NaN	NaN	NaN	NaN
5.1916e+05	NaN	NaN	NaN	NaN	NaN	NaN
5.435e+05	NaN	NaN	NaN	NaN	NaN	NaN
5.677e+05	NaN	NaN	NaN	NaN	NaN	NaN
5.9882e+05	NaN	NaN	NaN	NaN	NaN	NaN
6.2473e+05	NaN	NaN	NaN	NaN	NaN	NaN
6.5066e+05	NaN	NaN	NaN	NaN	NaN	NaN
6.7001e+05	NaN	NaN	NaN	NaN	NaN	NaN
6.9989e+05	NaN	NaN	NaN	NaN	NaN	NaN
7.2603e+05	NaN	NaN	NaN	NaN	NaN	NaN
7.506e+05	NaN	NaN	NaN	NaN	NaN	NaN
7.8308e+05	NaN	NaN	NaN	NaN	NaN	NaN
8.14e+05	NaN	NaN	NaN	NaN	NaN	NaN
8.4446e+05	NaN	NaN	NaN	NaN	NaN	NaN
8.7389e+05	NaN	NaN	NaN	NaN	NaN	NaN
9.0524e+05	NaN	NaN	NaN	NaN	NaN	NaN
9.4786e+05	NaN	NaN	NaN	NaN	NaN	NaN
9.7774e+05	NaN	NaN	NaN	NaN	NaN	NaN
1.0223e+06	NaN	NaN	NaN	NaN	NaN	NaN
1.0627e+06	NaN	NaN	NaN	NaN	NaN	NaN
1.1112e+06	NaN	NaN	NaN	NaN	NaN	NaN
1.1655e+06	NaN	NaN	NaN	NaN	NaN	NaN
1.2109e+06	NaN	NaN	NaN	NaN	NaN	NaN
1.2622e+06	NaN	NaN	NaN	NaN	NaN	NaN
1.3123e+06	NaN	NaN	NaN	NaN	NaN	NaN
1.359e+06	NaN	NaN	NaN	NaN	NaN	NaN
1.4033e+06	NaN	NaN	NaN	NaN	NaN	NaN
1.4661e+06	NaN	NaN	NaN	NaN	NaN	NaN
1.5189e+06	NaN	NaN	NaN	NaN	NaN	NaN
1.5714e+06	NaN	NaN	NaN	NaN	NaN	NaN
1.6271e+06	NaN	NaN	NaN	NaN	NaN	NaN
1.6661e+06	NaN	NaN	NaN	NaN	NaN	NaN
1.7209e+06	NaN	NaN	NaN	NaN	NaN	NaN
1.7689e+06	48571	NaN	NaN	NaN	NaN	NaN
1.8079e+06	59227	NaN	NaN	NaN	NaN	NaN
1.8497e+06	70172	NaN	NaN	NaN	NaN	NaN
1.9051e+06	79665	NaN	NaN	NaN	NaN	NaN
1.9587e+06	89237	NaN	NaN	NaN	NaN	NaN
1.9811e+06	98705	NaN	NaN	NaN	NaN	NaN
2.0339e+06	1.1133e+05	NaN	NaN	NaN	NaN	NaN
2.0935e+06	1.2328e+05	NaN	NaN	NaN	NaN	NaN
2.1517e+06	1.37e+05	NaN	NaN	NaN	NaN	NaN
2.2e+06	1.4711e+05	NaN	NaN	NaN	NaN	NaN
2.2559e+06	1.6161e+05	NaN	NaN	NaN	NaN	NaN
2.3215e+06	1.8762e+05	NaN	NaN	NaN	NaN	NaN
2.3567e+06	1.9098e+05	NaN	NaN	NaN	NaN	NaN
2.3815e+06	2.0785e+05	NaN	NaN	NaN	NaN	NaN
2.4598e+06	2.2363e+05	NaN	NaN	NaN	NaN	NaN
2.5002e+06	2.4175e+05	NaN	NaN	NaN	NaN	NaN
2.544e+06	2.5844e+05	NaN	NaN	NaN	NaN	NaN
2.6075e+06	2.7407e+05	NaN	NaN	NaN	NaN	NaN
2.7249e+06	2.9193e+05	NaN	NaN	NaN	NaN	NaN
2.7758e+06	3.0756e+05	NaN	NaN	NaN	NaN	NaN
2.8252e+06	3.2738e+05	NaN	NaN	NaN	NaN	NaN
2.8819e+06	3.4548e+05	NaN	NaN	NaN	NaN	NaN
2.9346e+06	3.5891e+05	NaN	NaN	NaN	NaN	NaN
2.9912e+06	3.7316e+05	NaN	NaN	NaN	NaN	NaN
3.0523e+06	3.8898e+05	NaN	NaN	NaN	NaN	NaN
3.1224e+06	4.1166e+05	NaN	NaN	NaN	NaN	NaN
3.1823e+06	4.2858e+05	NaN	NaN	NaN	NaN	NaN
3.226e+06	4.4382e+05	NaN	NaN	NaN	NaN	NaN
3.2855e+06	4.5819e+05	NaN	NaN	NaN	NaN	NaN
3.3537e+06	4.6731e+05	NaN	NaN	NaN	NaN	NaN
3.4129e+06	4.865e+05	NaN	NaN	NaN	NaN	NaN
3.4678e+06	5.0366e+05	NaN	NaN	NaN	NaN	NaN
3.5473e+06	5.2259e+05	NaN	NaN	NaN	NaN	NaN
3.6082e+06	5.381e+05	NaN	NaN	NaN	NaN	NaN
3.6771e+06	5.581e+05	NaN	NaN	NaN	NaN	NaN
NaN	5.8551e+05	NaN	NaN	NaN	NaN	NaN
3.7676e+06	5.9544e+05	NaN	NaN	NaN	NaN	NaN
3.8465e+06	6.1867e+05	NaN	NaN	NaN	NaN	NaN
3.908e+06	6.411e+05	NaN	NaN	NaN	NaN	NaN
3.9483e+06	6.5331e+05	NaN	NaN	NaN	NaN	NaN
4.0293e+06	6.8565e+05	NaN	NaN	NaN	NaN	NaN
4.1182e+06	7.0274e+05	NaN	NaN	NaN	NaN	NaN
4.1965e+06	7.3995e+05	NaN	NaN	NaN	NaN	NaN
4.2662e+06	7.6497e+05	NaN	NaN	NaN	NaN	NaN
4.317e+06	7.9526e+05	NaN	NaN	NaN	NaN	NaN
4.3868e+06	8.1669e+05	NaN	NaN	NaN	NaN	NaN
4.432e+06	8.4388e+05	NaN	NaN	NaN	NaN	NaN
4.4828e+06	8.6232e+05	NaN	NaN	NaN	NaN	NaN
4.5465e+06	8.8595e+05	NaN	NaN	NaN	NaN	NaN
4.6322e+06	9.0027e+05	NaN	NaN	NaN	NaN	NaN
4.6964e+06	9.1581e+05	NaN	NaN	NaN	NaN	NaN
4.7475e+06	9.4832e+05	NaN	NaN	NaN	NaN	NaN
4.7947e+06	9.7218e+05	NaN	NaN	NaN	NaN	NaN
4.8683e+06	9.7548e+05	NaN	NaN	NaN	NaN	NaN
4.9367e+06	9.9677e+05	NaN	NaN	NaN	NaN	NaN
5.0094e+06	1.0224e+06	NaN	NaN	NaN	NaN	NaN
5.0911e+06	1.044e+06	NaN	NaN	NaN	NaN	NaN
5.1453e+06	1.0704e+06	NaN	NaN	NaN	NaN	NaN
5.1719e+06	1.1041e+06	NaN	NaN	NaN	NaN	NaN
5.2509e+06	1.1364e+06	NaN	NaN	NaN	NaN	NaN
5.2889e+06	1.1617e+06	NaN	NaN	NaN	NaN	NaN
5.3566e+06	1.1861e+06	NaN	NaN	NaN	NaN	NaN
5.431e+06	1.216e+06	NaN	NaN	NaN	NaN	NaN
5.5091e+06	1.2307e+06	NaN	NaN	NaN	NaN	NaN
5.5485e+06	1.2568e+06	NaN	NaN	NaN	NaN	NaN
5.5772e+06	1.2874e+06	NaN	NaN	NaN	NaN	NaN
5.6441e+06	1.3218e+06	NaN	NaN	NaN	NaN	NaN
5.7179e+06	1.341e+06	NaN	NaN	NaN	NaN	NaN
5.796e+06	1.3609e+06	NaN	NaN	NaN	NaN	NaN
5.8598e+06	1.3884e+06	NaN	NaN	NaN	NaN	NaN
5.9509e+06	1.4275e+06	NaN	NaN	NaN	NaN	NaN
6.0163e+06	1.4588e+06	NaN	NaN	NaN	NaN	NaN
6.0831e+06	1.5008e+06	NaN	NaN	NaN	NaN	NaN
6.1451e+06	1.5167e+06	NaN	NaN	NaN	NaN	NaN
6.1941e+06	1.5434e+06	NaN	NaN	NaN	NaN	NaN
6.2607e+06	1.6108e+06	NaN	NaN	NaN	NaN	NaN
6.3498e+06	1.6343e+06	NaN	NaN	NaN	NaN	NaN
6.4338e+06	1.6581e+06	NaN	NaN	NaN	NaN	NaN
6.4898e+06	1.6863e+06	NaN	NaN	NaN	NaN	NaN
6.541e+06	1.7413e+06	NaN	NaN	NaN	NaN	NaN
6.5529e+06	1.7662e+06	NaN	NaN	NaN	NaN	NaN
6.6224e+06	1.7664e+06	NaN	NaN	NaN	NaN	NaN
6.6908e+06	1.8188e+06	NaN	NaN	NaN	NaN	NaN
6.7198e+06	1.8651e+06	NaN	NaN	NaN	NaN	NaN
6.821e+06	1.8715e+06	NaN	NaN	NaN	NaN	NaN
6.8355e+06	1.9134e+06	NaN	NaN	NaN	NaN	NaN
6.8799e+06	1.9478e+06	NaN	NaN	NaN	NaN	NaN
6.9722e+06	1.9998e+06	NaN	NaN	NaN	NaN	NaN
7.0474e+06	2.0349e+06	NaN	NaN	NaN	NaN	NaN
7.0516e+06	2.0424e+06	NaN	NaN	NaN	NaN	NaN
7.0978e+06	2.0686e+06	NaN	NaN	NaN	NaN	NaN
7.1847e+06	2.1237e+06	NaN	NaN	NaN	NaN	NaN
7.2556e+06	2.166e+06	NaN	NaN	NaN	NaN	NaN
7.3197e+06	2.2089e+06	NaN	NaN	NaN	NaN	NaN
7.4261e+06	2.2747e+06	NaN	NaN	NaN	NaN	NaN
7.4999e+06	2.304e+06	NaN	NaN	NaN	NaN	NaN
7.5928e+06	2.3173e+06	NaN	NaN	NaN	NaN	NaN
7.6765e+06	2.3683e+06	NaN	NaN	NaN	NaN	NaN
7.7158e+06	2.3726e+06	NaN	NaN	NaN	NaN	NaN
7.7931e+06	2.4215e+06	NaN	NaN	NaN	NaN	NaN
7.8848e+06	2.4304e+06	NaN	NaN	NaN	NaN	NaN
7.9359e+06	2.4463e+06	NaN	NaN	NaN	NaN	NaN
8.0051e+06	2.4852e+06	NaN	NaN	NaN	NaN	NaN
8.0569e+06	2.5153e+06	NaN	NaN	NaN	NaN	NaN
8.123e+06	2.56e+06	NaN	NaN	NaN	NaN	NaN
8.1896e+06	2.6187e+06	NaN	NaN	NaN	NaN	NaN
8.2674e+06	2.6288e+06	NaN	NaN	NaN	NaN	NaN
8.2949e+06	2.6689e+06	NaN	NaN	NaN	NaN	NaN
8.3721e+06	2.713e+06	NaN	NaN	NaN	NaN	NaN
8.4569e+06	2.7297e+06	NaN	NaN	NaN	NaN	NaN
8.4974e+06	2.7684e+06	NaN	NaN	NaN	NaN	NaN
8.5405e+06	2.7905e+06	NaN	NaN	NaN	NaN	NaN
8.5866e+06	2.8213e+06	NaN	NaN	NaN	NaN	NaN
8.6731e+06	2.8595e+06	NaN	NaN	NaN	NaN	NaN
8.7621e+06	2.8947e+06	NaN	NaN	NaN	NaN	NaN
8.8414e+06	2.9211e+06	NaN	NaN	NaN	NaN	NaN
8.9639e+06	2.9703e+06	NaN	NaN	NaN	NaN	NaN
8.9857e+06	2.9967e+06	NaN	NaN	NaN	NaN	NaN
9.0579e+06	3.0588e+06	NaN	NaN	NaN	NaN	NaN
9.1618e+06	3.0944e+06	NaN	NaN	NaN	NaN	NaN
9.2219e+06	3.1233e+06	NaN	NaN	NaN	NaN	NaN
9.3089e+06	3.1364e+06	NaN	NaN	NaN	NaN	NaN
9.359e+06	3.177e+06	NaN	NaN	NaN	NaN	NaN
9.4349e+06	3.2219e+06	NaN	NaN	NaN	NaN	NaN
9.4935e+06	3.256e+06	NaN	NaN	NaN	NaN	NaN
9.5602e+06	3.2877e+06	NaN	NaN	NaN	NaN	NaN
9.5911e+06	3.3183e+06	NaN	NaN	NaN	NaN	NaN
9.6596e+06	3.3482e+06	NaN	NaN	NaN	NaN	NaN
9.6741e+06	3.399e+06	NaN	NaN	NaN	NaN	NaN
9.7555e+06	3.4227e+06	NaN	NaN	NaN	NaN	NaN
9.836e+06	3.4566e+06	NaN	NaN	NaN	NaN	NaN
9.872e+06	3.5103e+06	NaN	NaN	NaN	NaN	NaN
9.8405e+06	3.5859e+06	NaN	NaN	NaN	NaN	NaN
9.8678e+06	3.6265e+06	NaN	NaN	NaN	NaN	NaN
9.9068e+06	3.6654e+06	NaN	NaN	NaN	NaN	NaN
9.9804e+06	3.6986e+06	NaN	NaN	NaN	NaN	NaN
1.0091e+07	3.7455e+06	NaN	NaN	NaN	NaN	NaN
1.0191e+07	3.7589e+06	NaN	NaN	NaN	NaN	NaN
1.0244e+07	3.8045e+06	NaN	NaN	NaN	NaN	NaN
1.0222e+07	3.8524e+06	NaN	NaN	NaN	NaN	NaN
1.0234e+07	3.8849e+06	NaN	NaN	NaN	NaN	NaN
1.0222e+07	3.9243e+06	NaN	NaN	NaN	NaN	NaN
1.0279e+07	3.9096e+06	NaN	NaN	NaN	NaN	NaN
1.0334e+07	4.0112e+06	NaN	NaN	NaN	NaN	NaN
1.0405e+07	4.054e+06	NaN	NaN	NaN	NaN	NaN
1.0485e+07	4.095e+06	NaN	NaN	NaN	NaN	NaN
1.0555e+07	4.1204e+06	NaN	NaN	NaN	NaN	NaN
1.0613e+07	4.1666e+06	NaN	NaN	NaN	NaN	NaN
1.0679e+07	4.2051e+06	NaN	NaN	NaN	NaN	NaN
1.0738e+07	4.2238e+06	NaN	NaN	NaN	NaN	NaN
1.0768e+07	4.2676e+06	NaN	NaN	NaN	NaN	NaN
1.0802e+07	4.3082e+06	NaN	NaN	NaN	NaN	NaN
1.0854e+07	4.3537e+06	NaN	NaN	NaN	NaN	NaN
1.0858e+07	4.37e+06	NaN	NaN	NaN	NaN	NaN
1.0909e+07	4.3978e+06	NaN	NaN	NaN	NaN	NaN
1.0966e+07	4.4239e+06	NaN	NaN	NaN	NaN	NaN
1.0954e+07	4.4715e+06	NaN	NaN	NaN	NaN	NaN
1.1022e+07	4.5117e+06	NaN	NaN	NaN	NaN	NaN
1.1092e+07	4.5717e+06	NaN	NaN	NaN	NaN	NaN
1.1147e+07	4.6096e+06	NaN	NaN	NaN	NaN	NaN
1.1217e+07	4.6495e+06	NaN	NaN	NaN	NaN	NaN
1.1267e+07	4.6797e+06	NaN	NaN	NaN	NaN	NaN
1.1382e+07	4.725e+06	NaN	NaN	NaN	NaN	NaN
1.1418e+07	4.7626e+06	NaN	NaN	NaN	NaN	NaN
1.1489e+07	4.8099e+06	NaN	NaN	NaN	NaN	NaN
1.1522e+07	4.8681e+06	NaN	NaN	NaN	NaN	NaN
1.159e+07	4.8933e+06	NaN	NaN	NaN	NaN	NaN
1.1633e+07	4.9431e+06	NaN	NaN	NaN	NaN	NaN
1.1676e+07	4.9927e+06	NaN	NaN	NaN	NaN	NaN
1.1643e+07	5.0177e+06	NaN	NaN	NaN	NaN	NaN
1.1654e+07	5.0522e+06	NaN	NaN	NaN	NaN	NaN
1.1682e+07	5.1112e+06	NaN	NaN	NaN	NaN	NaN
1.1677e+07	5.1693e+06	NaN	NaN	NaN	NaN	NaN
1.1791e+07	5.2068e+06	NaN	NaN	NaN	NaN	NaN
1.1916e+07	5.2374e+06	NaN	NaN	NaN	NaN	NaN
1.1986e+07	5.3205e+06	NaN	NaN	NaN	NaN	NaN
1.2114e+07	5.3352e+06	NaN	NaN	NaN	NaN	NaN
1.2196e+07	5.3786e+06	NaN	NaN	NaN	NaN	NaN
1.2217e+07	5.4243e+06	NaN	NaN	NaN	NaN	NaN
1.2275e+07	5.4978e+06	NaN	NaN	NaN	NaN	NaN
1.2388e+07	5.5577e+06	NaN	NaN	NaN	NaN	NaN
1.2474e+07	5.6106e+06	NaN	NaN	NaN	NaN	NaN
1.2545e+07	5.6641e+06	NaN	NaN	NaN	NaN	NaN
1.2645e+07	5.7262e+06	NaN	NaN	NaN	NaN	NaN
1.2681e+07	5.7344e+06	NaN	NaN	NaN	NaN	NaN
1.2684e+07	5.7974e+06	NaN	NaN	NaN	NaN	NaN
1.2789e+07	5.8295e+06	NaN	NaN	NaN	NaN	NaN
1.2857e+07	5.8292e+06	NaN	NaN	NaN	NaN	NaN
1.2919e+07	5.8895e+06	NaN	NaN	NaN	NaN	NaN
1.2979e+07	5.925e+06	NaN	NaN	NaN	NaN	NaN
1.3037e+07	5.9639e+06	NaN	NaN	NaN	NaN	NaN
1.3285e+07	6.0269e+06	NaN	NaN	NaN	NaN	NaN
1.3298e+07	6.0698e+06	NaN	NaN	NaN	NaN	NaN
1.3336e+07	6.1076e+06	NaN	NaN	NaN	NaN	NaN
1.3403e+07	6.1526e+06	NaN	NaN	NaN	NaN	NaN
1.3484e+07	6.1799e+06	NaN	NaN	NaN	NaN	NaN
1.3577e+07	6.2425e+06	NaN	NaN	NaN	NaN	NaN
1.3677e+07	6.2658e+06	NaN	NaN	NaN	NaN	NaN
1.3716e+07	6.3006e+06	NaN	NaN	NaN	NaN	NaN
1.378e+07	6.3838e+06	NaN	NaN	NaN	NaN	NaN
1.3808e+07	6.4427e+06	NaN	NaN	NaN	NaN	NaN
1.3902e+07	6.4663e+06	NaN	NaN	NaN	NaN	NaN
1.4e+07	6.557e+06	NaN	NaN	NaN	NaN	NaN
1.4108e+07	6.6023e+06	NaN	NaN	NaN	NaN	NaN
1.4136e+07	6.6709e+06	NaN	NaN	NaN	NaN	NaN
1.417e+07	6.7035e+06	NaN	NaN	NaN	NaN	NaN
1.4085e+07	6.722e+06	NaN	NaN	NaN	NaN	NaN
1.4106e+07	6.7693e+06	NaN	NaN	NaN	NaN	NaN
1.4154e+07	6.8183e+06	NaN	NaN	NaN	NaN	NaN
1.4259e+07	6.8484e+06	NaN	NaN	NaN	NaN	NaN
1.4344e+07	6.8804e+06	NaN	NaN	NaN	NaN	NaN
1.4384e+07	6.9466e+06	NaN	NaN	NaN	NaN	NaN
1.442e+07	6.9441e+06	NaN	NaN	NaN	NaN	NaN
1.4428e+07	6.9804e+06	NaN	NaN	NaN	NaN	NaN
1.4404e+07	7e+06	NaN	NaN	NaN	NaN	NaN
1.4404e+07	7.0465e+06	NaN	NaN	NaN	NaN	NaN
1.4467e+07	7.0905e+06	NaN	NaN	NaN	NaN	NaN
1.4566e+07	7.1187e+06	NaN	NaN	NaN	NaN	NaN
1.4667e+07	7.1938e+06	NaN	NaN	NaN	NaN	NaN
1.4709e+07	7.2245e+06	NaN	NaN	NaN	NaN	NaN
1.4761e+07	7.3104e+06	NaN	NaN	NaN	NaN	NaN
1.4797e+07	7.3799e+06	NaN	NaN	NaN	NaN	NaN
1.4844e+07	7.4172e+06	NaN	NaN	NaN	NaN	NaN
1.4896e+07	7.4513e+06	NaN	NaN	NaN	NaN	NaN
1.4911e+07	7.4567e+06	NaN	NaN	NaN	NaN	NaN
1.4911e+07	7.5132e+06	NaN	NaN	NaN	NaN	NaN
1.4919e+07	7.5318e+06	NaN	NaN	NaN	NaN	NaN
1.491e+07	7.5767e+06	NaN	NaN	NaN	NaN	NaN
1.4964e+07	7.6239e+06	NaN	NaN	NaN	NaN	NaN
1.4947e+07	7.6937e+06	NaN	NaN	NaN	NaN	NaN
1.4997e+07	7.7246e+06	NaN	NaN	NaN	NaN	NaN
1.4981e+07	7.7414e+06	NaN	NaN	NaN	NaN	NaN
1.5086e+07	7.8262e+06	1.8919e+05	NaN	NaN	NaN	NaN
1.5099e+07	7.8632e+06	2.0962e+05	NaN	NaN	NaN	NaN
1.5055e+07	7.8768e+06	2.2653e+05	NaN	NaN	NaN	NaN
1.5133e+07	7.9248e+06	2.5321e+05	NaN	NaN	NaN	NaN
1.5305e+07	7.9516e+06	2.7208e+05	NaN	NaN	NaN	NaN
1.5385e+07	7.975e+06	2.907e+05	NaN	NaN	NaN	NaN
1.5486e+07	8.0489e+06	3.0777e+05	NaN	NaN	NaN	NaN
1.5585e+07	8.0521e+06	3.2821e+05	NaN	NaN	NaN	NaN
1.5627e+07	8.1555e+06	3.5259e+05	NaN	NaN	NaN	NaN
1.5693e+07	8.1956e+06	3.7561e+05	NaN	NaN	NaN	NaN
1.5765e+07	8.1762e+06	3.9325e+05	NaN	NaN	NaN	NaN
1.5877e+07	8.1769e+06	4.1138e+05	NaN	NaN	NaN	NaN
1.5943e+07	8.2293e+06	4.2966e+05	NaN	NaN	NaN	NaN
1.5994e+07	8.3043e+06	4.5998e+05	NaN	NaN	NaN	NaN
1.6e+07	8.3484e+06	4.9008e+05	NaN	NaN	NaN	NaN
1.6038e+07	8.4041e+06	5.3057e+05	NaN	NaN	NaN	NaN
1.5977e+07	8.4373e+06	5.4274e+05	NaN	NaN	NaN	NaN
1.6033e+07	8.5508e+06	5.6015e+05	NaN	NaN	NaN	NaN
1.6026e+07	8.5621e+06	5.7818e+05	NaN	NaN	NaN	NaN
1.617e+07	8.62e+06	5.9533e+05	NaN	NaN	NaN	NaN
1.6245e+07	8.6732e+06	6.2278e+05	NaN	NaN	NaN	NaN
1.635e+07	8.732e+06	6.4282e+05	NaN	NaN	NaN	NaN
1.6404e+07	8.7096e+06	6.5823e+05	NaN	NaN	NaN	NaN
1.6428e+07	8.7661e+06	6.7663e+05	NaN	NaN	NaN	NaN
1.6448e+07	8.8665e+06	7.0122e+05	NaN	NaN	NaN	NaN
1.6561e+07	8.8761e+06	7.3916e+05	NaN	NaN	NaN	NaN
1.6604e+07	8.9747e+06	7.6159e+05	NaN	NaN	NaN	NaN
1.6622e+07	9.0107e+06	7.7686e+05	NaN	NaN	NaN	NaN
1.6754e+07	9.0332e+06	7.9047e+05	NaN	NaN	NaN	NaN
1.6831e+07	9.0381e+06	8.1118e+05	NaN	NaN	NaN	NaN
1.695e+07	9.0367e+06	8.362e+05	NaN	NaN	NaN	NaN
1.6976e+07	9.115e+06	8.628e+05	NaN	NaN	NaN	NaN
1.705e+07	9.1309e+06	8.7661e+05	NaN	NaN	NaN	NaN
1.7064e+07	9.071e+06	8.9486e+05	NaN	NaN	NaN	NaN
1.7128e+07	9.1501e+06	9.2514e+05	NaN	NaN	NaN	NaN
1.7143e+07	9.16e+06	9.5213e+05	NaN	NaN	NaN	NaN
1.726e+07	9.342e+06	9.732e+05	NaN	NaN	NaN	NaN
1.7329e+07	9.3915e+06	9.9397e+05	NaN	NaN	NaN	NaN
1.7417e+07	9.426e+06	1.0052e+06	NaN	NaN	NaN	NaN
1.7477e+07	9.3041e+06	1.0273e+06	NaN	NaN	NaN	NaN
1.7595e+07	9.3767e+06	1.0663e+06	NaN	NaN	NaN	NaN
1.7679e+07	9.4173e+06	1.0905e+06	NaN	NaN	NaN	NaN
1.7726e+07	9.4714e+06	1.1095e+06	NaN	NaN	NaN	NaN
1.7773e+07	9.5167e+06	1.1352e+06	NaN	NaN	NaN	NaN
1.7823e+07	9.5411e+06	1.1696e+06	NaN	NaN	NaN	NaN
1.7889e+07	9.713e+06	1.1885e+06	NaN	NaN	NaN	NaN
1.7969e+07	9.7422e+06	1.1926e+06	NaN	NaN	NaN	NaN
1.8089e+07	9.755e+06	1.2164e+06	NaN	NaN	NaN	NaN
1.8105e+07	9.8099e+06	1.2436e+06	NaN	NaN	NaN	NaN
1.8159e+07	9.8409e+06	1.2545e+06	NaN	NaN	NaN	NaN
1.8259e+07	9.8684e+06	1.2887e+06	NaN	NaN	NaN	NaN
1.8325e+07	9.9621e+06	1.3085e+06	NaN	NaN	NaN	NaN
1.8403e+07	9.9942e+06	1.3327e+06	NaN	NaN	NaN	NaN
1.8452e+07	1.004e+07	1.3364e+06	NaN	NaN	NaN	NaN
1.8521e+07	1.0105e+07	1.3634e+06	NaN	NaN	NaN	NaN
1.857e+07	1.0135e+07	1.3936e+06	NaN	NaN	NaN	NaN
1.8684e+07	1.0168e+07	1.4261e+06	NaN	NaN	NaN	NaN
1.8743e+07	1.0206e+07	1.4474e+06	NaN	NaN	NaN	NaN
1.8867e+07	1.0245e+07	1.4748e+06	NaN	NaN	NaN	NaN
1.8888e+07	1.0257e+07	1.5051e+06	NaN	NaN	NaN	NaN
1.9024e+07	1.0298e+07	1.5631e+06	NaN	NaN	NaN	NaN
1.9073e+07	1.0323e+07	1.6001e+06	NaN	NaN	NaN	NaN
1.9067e+07	1.0305e+07	1.6243e+06	NaN	NaN	NaN	NaN
1.9066e+07	1.0322e+07	1.6509e+06	NaN	NaN	NaN	NaN
1.9096e+07	1.0377e+07	1.7052e+06	NaN	NaN	NaN	NaN
1.9083e+07	1.0414e+07	1.7474e+06	NaN	NaN	NaN	NaN
1.9135e+07	1.0436e+07	1.7695e+06	NaN	NaN	NaN	NaN
1.9249e+07	1.0426e+07	1.7915e+06	NaN	NaN	NaN	NaN
1.9423e+07	1.0459e+07	1.821e+06	NaN	NaN	NaN	NaN
1.9455e+07	1.0494e+07	1.8213e+06	NaN	NaN	NaN	NaN
1.9523e+07	1.0537e+07	1.8527e+06	NaN	NaN	NaN	NaN
1.9479e+07	1.0595e+07	1.8911e+06	NaN	NaN	NaN	NaN
1.9474e+07	1.061e+07	1.9092e+06	NaN	NaN	NaN	NaN
1.9566e+07	1.0663e+07	1.918e+06	NaN	NaN	NaN	NaN
1.9579e+07	1.0724e+07	1.957e+06	NaN	NaN	NaN	NaN
1.9517e+07	1.0785e+07	1.974e+06	NaN	NaN	NaN	NaN
1.9625e+07	1.0807e+07	1.984e+06	NaN	NaN	NaN	NaN
1.9653e+07	1.0864e+07	2.0055e+06	NaN	NaN	NaN	NaN
1.9742e+07	1.0988e+07	2.0574e+06	NaN	NaN	NaN	NaN
1.9849e+07	1.1034e+07	2.077e+06	NaN	NaN	NaN	NaN
1.9888e+07	1.1124e+07	2.117e+06	NaN	NaN	NaN	NaN
1.9853e+07	1.1143e+07	2.1327e+06	NaN	NaN	NaN	NaN
1.9885e+07	1.1235e+07	2.1556e+06	NaN	NaN	NaN	NaN
1.9946e+07	1.1291e+07	2.1804e+06	NaN	NaN	NaN	NaN
2.0003e+07	1.1302e+07	2.1976e+06	NaN	NaN	NaN	NaN
1.9951e+07	1.1367e+07	2.241e+06	NaN	NaN	NaN	NaN
1.9983e+07	1.1402e+07	2.2657e+06	NaN	NaN	NaN	NaN
2.0025e+07	1.1358e+07	2.2847e+06	NaN	NaN	NaN	NaN
2.0121e+07	1.1377e+07	2.3043e+06	NaN	NaN	NaN	NaN
2.0171e+07	1.1441e+07	2.3209e+06	NaN	NaN	NaN	NaN
2.0209e+07	1.1493e+07	2.342e+06	NaN	NaN	NaN	NaN
2.0327e+07	1.1563e+07	2.3877e+06	NaN	NaN	NaN	NaN
2.0414e+07	1.1446e+07	2.417e+06	NaN	NaN	NaN	NaN
2.0537e+07	1.15e+07	2.4461e+06	NaN	NaN	NaN	NaN
2.0466e+07	1.1497e+07	2.4679e+06	NaN	NaN	NaN	NaN
2.0579e+07	1.1564e+07	2.4896e+06	NaN	NaN	NaN	NaN
2.0631e+07	1.1623e+07	2.5254e+06	NaN	NaN	NaN	NaN
2.0721e+07	1.1668e+07	2.5577e+06	NaN	NaN	NaN	NaN
2.0823e+07	1.1729e+07	2.5931e+06	NaN	NaN	NaN	NaN
2.0871e+07	1.1815e+07	2.6236e+06	NaN	NaN	NaN	NaN
2.1008e+07	1.1907e+07	2.6595e+06	NaN	NaN	NaN	NaN
2.1116e+07	1.198e+07	2.7234e+06	NaN	NaN	NaN	NaN
2.1177e+07	1.2087e+07	2.75e+06	NaN	NaN	NaN	NaN
2.1294e+07	1.204e+07	2.8161e+06	NaN	NaN	NaN	NaN
2.1349e+07	1.2132e+07	2.8581e+06	NaN	NaN	NaN	NaN
2.1407e+07	1.2158e+07	2.894e+06	NaN	NaN	NaN	NaN
2.1545e+07	1.2201e+07	2.9059e+06	NaN	NaN	NaN	NaN
2.1583e+07	1.231e+07	2.9564e+06	NaN	NaN	NaN	NaN
2.1492e+07	1.2259e+07	3.0049e+06	NaN	NaN	NaN	NaN
2.1643e+07	1.2347e+07	3.0342e+06	NaN	NaN	NaN	NaN
2.182e+07	1.2338e+07	3.0624e+06	NaN	NaN	NaN	NaN
2.1934e+07	1.2503e+07	3.1666e+06	NaN	NaN	NaN	NaN
2.2066e+07	1.2529e+07	3.1822e+06	NaN	NaN	NaN	NaN
2.2088e+07	1.2562e+07	3.2612e+06	NaN	NaN	NaN	NaN
2.2144e+07	1.2571e+07	3.273e+06	NaN	NaN	NaN	NaN
2.2192e+07	1.2597e+07	3.3088e+06	NaN	NaN	NaN	NaN
2.2159e+07	1.2647e+07	3.3871e+06	NaN	NaN	NaN	NaN
2.2207e+07	1.2667e+07	3.4201e+06	NaN	NaN	NaN	NaN
2.2266e+07	1.2723e+07	3.4442e+06	NaN	NaN	NaN	NaN
2.2347e+07	1.2762e+07	3.4811e+06	NaN	NaN	NaN	NaN
2.2311e+07	1.2753e+07	3.5745e+06	NaN	NaN	NaN	NaN
2.2286e+07	1.2818e+07	3.5952e+06	NaN	NaN	NaN	NaN
2.221e+07	1.2879e+07	3.6702e+06	NaN	NaN	NaN	NaN
2.2173e+07	1.2928e+07	3.7143e+06	NaN	NaN	NaN	NaN
2.2148e+07	1.2957e+07	3.7469e+06	NaN	NaN	NaN	NaN
2.2235e+07	1.294e+07	3.7905e+06	NaN	NaN	NaN	NaN
2.2192e+07	1.298e+07	3.8389e+06	NaN	NaN	NaN	NaN
2.2168e+07	1.3036e+07	3.8857e+06	NaN	NaN	NaN	NaN
2.2252e+07	1.3096e+07	3.9041e+06	NaN	NaN	NaN	NaN
2.2187e+07	1.307e+07	3.9128e+06	NaN	NaN	NaN	NaN
2.2237e+07	1.3149e+07	3.933e+06	NaN	NaN	NaN	NaN
2.2277e+07	1.3224e+07	3.9802e+06	NaN	NaN	NaN	NaN
2.226e+07	1.32e+07	4.0095e+06	NaN	NaN	NaN	NaN
2.2315e+07	1.3221e+07	4.0742e+06	NaN	NaN	NaN	NaN
2.2376e+07	1.3327e+07	4.1055e+06	NaN	NaN	NaN	NaN
2.2326e+07	1.3367e+07	4.1824e+06	NaN	NaN	NaN	NaN
2.2384e+07	1.3464e+07	4.2067e+06	NaN	NaN	NaN	NaN
2.2408e+07	1.3515e+07	4.2322e+06	NaN	NaN	NaN	NaN
2.2437e+07	1.3599e+07	4.2731e+06	NaN	NaN	NaN	NaN
2.248e+07	1.3624e+07	4.288e+06	NaN	NaN	NaN	NaN
2.2756e+07	1.368e+07	4.3451e+06	NaN	NaN	NaN	NaN
2.2824e+07	1.3755e+07	4.3772e+06	NaN	NaN	NaN	NaN
2.2856e+07	1.3886e+07	4.3959e+06	NaN	NaN	NaN	NaN
2.2891e+07	1.3879e+07	4.4153e+06	NaN	NaN	NaN	NaN
2.2889e+07	1.3877e+07	4.4234e+06	NaN	NaN	NaN	NaN
2.2946e+07	1.387e+07	4.4614e+06	NaN	NaN	NaN	NaN
2.2927e+07	1.3869e+07	4.511e+06	NaN	NaN	NaN	NaN
2.2951e+07	1.3901e+07	4.5498e+06	NaN	NaN	NaN	NaN
2.3012e+07	1.3926e+07	4.6564e+06	NaN	NaN	NaN	NaN
2.31e+07	1.3996e+07	4.7161e+06	NaN	NaN	NaN	NaN
2.2969e+07	1.4115e+07	4.7812e+06	NaN	NaN	NaN	NaN
2.3326e+07	1.4173e+07	4.8038e+06	NaN	NaN	NaN	NaN
2.3024e+07	1.425e+07	4.895e+06	NaN	NaN	NaN	NaN
2.2993e+07	1.4335e+07	4.9059e+06	NaN	NaN	NaN	NaN
2.3107e+07	1.4304e+07	4.9185e+06	NaN	NaN	NaN	NaN
2.3256e+07	1.4261e+07	4.9303e+06	NaN	NaN	NaN	NaN
2.3297e+07	1.4299e+07	4.9477e+06	NaN	NaN	NaN	NaN
2.3355e+07	1.4367e+07	4.9607e+06	NaN	NaN	NaN	NaN
2.3359e+07	1.4428e+07	5.0065e+06	NaN	NaN	NaN	NaN
2.3296e+07	1.4457e+07	5.0424e+06	NaN	NaN	NaN	NaN
2.334e+07	1.4463e+07	5.0598e+06	NaN	NaN	NaN	NaN
2.3363e+07	1.4504e+07	5.1052e+06	NaN	NaN	NaN	NaN
2.3379e+07	1.451e+07	5.1276e+06	NaN	NaN	NaN	NaN
2.3471e+07	1.4573e+07	5.0233e+06	NaN	NaN	NaN	NaN
2.3527e+07	1.4667e+07	5.0225e+06	NaN	NaN	NaN	NaN
2.3703e+07	1.4713e+07	5.0569e+06	NaN	NaN	NaN	NaN
2.3673e+07	1.4716e+07	5.1015e+06	NaN	NaN	NaN	NaN
2.3548e+07	1.474e+07	5.1449e+06	NaN	NaN	NaN	NaN
2.3552e+07	1.4755e+07	5.1893e+06	NaN	NaN	NaN	NaN
2.3613e+07	1.4807e+07	5.2201e+06	NaN	NaN	NaN	NaN
2.375e+07	1.4808e+07	5.3483e+06	NaN	NaN	NaN	NaN
2.396e+07	1.4867e+07	5.356e+06	NaN	NaN	NaN	NaN
2.4008e+07	1.4968e+07	5.4103e+06	NaN	NaN	NaN	NaN
2.4044e+07	1.4969e+07	5.5034e+06	NaN	NaN	NaN	NaN
2.4095e+07	1.4926e+07	5.5115e+06	NaN	NaN	NaN	NaN
2.4141e+07	1.4909e+07	5.5312e+06	NaN	NaN	NaN	NaN
2.4121e+07	1.4942e+07	5.5512e+06	NaN	NaN	NaN	NaN
2.3999e+07	1.494e+07	5.581e+06	NaN	NaN	NaN	NaN
2.4079e+07	1.4912e+07	5.5978e+06	NaN	NaN	NaN	NaN
2.4153e+07	1.492e+07	5.6497e+06	NaN	NaN	NaN	NaN
2.4216e+07	1.4911e+07	5.6776e+06	NaN	NaN	NaN	NaN
2.4329e+07	1.4989e+07	5.752e+06	NaN	NaN	NaN	NaN
2.4487e+07	1.5005e+07	5.8367e+06	NaN	NaN	NaN	NaN
2.4466e+07	1.5084e+07	5.9205e+06	NaN	NaN	NaN	NaN
2.4588e+07	1.5109e+07	5.8804e+06	NaN	NaN	NaN	NaN
2.4697e+07	1.5181e+07	5.9311e+06	NaN	NaN	NaN	NaN
2.475e+07	1.5211e+07	5.9703e+06	NaN	NaN	NaN	NaN
2.4838e+07	1.5198e+07	6.0444e+06	NaN	NaN	NaN	NaN
2.4823e+07	1.5234e+07	6.0655e+06	NaN	NaN	NaN	NaN
2.4912e+07	1.5201e+07	6.1139e+06	NaN	NaN	NaN	NaN
2.4963e+07	1.5306e+07	6.1359e+06	NaN	NaN	NaN	NaN
2.5063e+07	1.5315e+07	6.1966e+06	NaN	NaN	NaN	NaN
2.5146e+07	1.5332e+07	6.2134e+06	NaN	NaN	NaN	NaN
2.5271e+07	1.5272e+07	6.2566e+06	NaN	NaN	NaN	NaN
2.5322e+07	1.5337e+07	6.3045e+06	NaN	NaN	NaN	NaN
2.5388e+07	1.5331e+07	6.3365e+06	NaN	NaN	NaN	NaN
2.5515e+07	1.5384e+07	6.3963e+06	NaN	NaN	NaN	NaN
2.554e+07	1.5417e+07	6.4409e+06	NaN	NaN	NaN	NaN
2.5625e+07	1.5425e+07	6.5118e+06	NaN	NaN	NaN	NaN
2.5662e+07	1.5464e+07	6.4891e+06	NaN	NaN	NaN	NaN
2.5652e+07	1.5562e+07	6.5894e+06	NaN	NaN	NaN	NaN
2.5738e+07	1.5556e+07	6.6676e+06	NaN	NaN	NaN	NaN
2.579e+07	1.5601e+07	6.7043e+06	NaN	NaN	NaN	NaN
2.5775e+07	1.5653e+07	6.7278e+06	NaN	NaN	NaN	NaN
2.584e+07	1.5655e+07	6.7555e+06	NaN	NaN	NaN	NaN
2.5937e+07	1.5711e+07	6.809e+06	NaN	NaN	NaN	NaN
2.6024e+07	1.575e+07	6.8209e+06	NaN	NaN	NaN	NaN
2.6104e+07	1.5748e+07	6.8858e+06	NaN	NaN	NaN	NaN
2.6279e+07	1.5747e+07	6.9066e+06	NaN	NaN	NaN	NaN
2.6327e+07	1.5674e+07	7.0035e+06	NaN	NaN	NaN	NaN
2.64e+07	1.5663e+07	7.0245e+06	2.9079e+05	NaN	NaN	NaN
2.6487e+07	1.5664e+07	7.0364e+06	3.4478e+05	NaN	NaN	NaN
2.6493e+07	1.5755e+07	7.0565e+06	3.747e+05	NaN	NaN	NaN
2.6794e+07	1.575e+07	7.1097e+06	4.0911e+05	NaN	NaN	NaN
2.6832e+07	1.5702e+07	7.1316e+06	4.3333e+05	NaN	NaN	NaN
2.6884e+07	1.5817e+07	7.1952e+06	4.6149e+05	NaN	NaN	NaN
2.6963e+07	1.5892e+07	7.2214e+06	4.874e+05	NaN	NaN	NaN
2.6978e+07	1.6001e+07	7.3365e+06	5.133e+05	NaN	NaN	NaN
2.7079e+07	1.6013e+07	7.3266e+06	5.3947e+05	NaN	NaN	NaN
2.7244e+07	1.6022e+07	7.2838e+06	5.827e+05	NaN	NaN	NaN
2.7339e+07	1.601e+07	7.3013e+06	6.1083e+05	NaN	NaN	NaN
2.7352e+07	1.6019e+07	7.3227e+06	6.3505e+05	NaN	NaN	NaN
2.7417e+07	1.6004e+07	7.3683e+06	6.581e+05	NaN	NaN	NaN
2.765e+07	1.6036e+07	7.3861e+06	6.8034e+05	NaN	NaN	NaN
2.7683e+07	1.6029e+07	7.4162e+06	7.0342e+05	NaN	NaN	NaN
2.782e+07	1.6082e+07	7.4465e+06	7.3219e+05	NaN	NaN	NaN
2.7922e+07	1.6122e+07	7.4779e+06	7.6214e+05	NaN	NaN	NaN
2.8149e+07	1.6168e+07	7.5245e+06	7.9119e+05	NaN	NaN	NaN
2.8185e+07	1.6215e+07	7.5842e+06	8.1274e+05	NaN	NaN	NaN
2.8409e+07	1.6224e+07	7.6561e+06	8.5024e+05	NaN	NaN	NaN
2.8502e+07	1.6196e+07	7.73e+06	8.3425e+05	NaN	NaN	NaN
2.8538e+07	1.6267e+07	7.7064e+06	8.6708e+05	NaN	NaN	NaN
2.8407e+07	1.6228e+07	7.7476e+06	9.4462e+05	NaN	NaN	NaN
2.8374e+07	1.6189e+07	7.7976e+06	9.7273e+05	NaN	NaN	NaN
2.8419e+07	1.6216e+07	7.838e+06	9.9948e+05	NaN	NaN	NaN
2.8512e+07	1.6307e+07	7.9571e+06	1.0262e+06	NaN	NaN	NaN
2.8737e+07	1.6474e+07	7.9775e+06	1.0801e+06	NaN	NaN	NaN
2.8645e+07	1.6512e+07	7.9881e+06	1.1473e+06	NaN	NaN	NaN
2.8739e+07	1.6587e+07	7.9918e+06	1.1866e+06	NaN	NaN	NaN
2.8791e+07	1.6566e+07	7.9808e+06	1.1931e+06	NaN	NaN	NaN
2.8928e+07	1.6644e+07	7.9876e+06	1.234e+06	NaN	NaN	NaN
2.9098e+07	1.6699e+07	7.9888e+06	1.2496e+06	NaN	NaN	NaN
2.9225e+07	1.6729e+07	7.9792e+06	1.2802e+06	NaN	NaN	NaN
2.9179e+07	1.6786e+07	8.0073e+06	1.3173e+06	NaN	NaN	NaN
2.9104e+07	1.6797e+07	8.0429e+06	1.3072e+06	NaN	NaN	NaN
2.9112e+07	1.6872e+07	8.1396e+06	1.3261e+06	NaN	NaN	NaN
2.9268e+07	1.6909e+07	8.1367e+06	1.3522e+06	NaN	NaN	NaN
2.9399e+07	1.7027e+07	8.1815e+06	1.4036e+06	NaN	NaN	NaN
2.9528e+07	1.7082e+07	8.1886e+06	1.4196e+06	NaN	NaN	NaN
2.9646e+07	1.7064e+07	8.2363e+06	1.4489e+06	NaN	NaN	NaN
2.945e+07	1.701e+07	8.2766e+06	1.472e+06	NaN	NaN	NaN
2.9452e+07	1.6977e+07	8.2936e+06	1.5314e+06	NaN	NaN	NaN
2.9429e+07	1.6959e+07	8.3581e+06	1.5447e+06	NaN	NaN	NaN
2.9509e+07	1.6982e+07	8.4171e+06	1.566e+06	NaN	NaN	NaN
2.9487e+07	1.7128e+07	8.4241e+06	1.5852e+06	NaN	NaN	NaN
2.9506e+07	1.7183e+07	8.5177e+06	1.6107e+06	NaN	NaN	NaN
2.9546e+07	1.718e+07	8.5663e+06	1.6398e+06	NaN	NaN	NaN
2.9598e+07	1.7193e+07	8.6124e+06	1.6533e+06	NaN	NaN	NaN
2.9613e+07	1.7133e+07	8.6764e+06	1.6699e+06	NaN	NaN	NaN
2.9655e+07	1.7245e+07	8.734e+06	1.75e+06	NaN	NaN	NaN
2.9758e+07	1.7291e+07	8.7393e+06	1.7866e+06	NaN	NaN	NaN
2.9801e+07	1.732e+07	8.7666e+06	1.7919e+06	NaN	NaN	NaN
2.9765e+07	1.7424e+07	8.7588e+06	1.8285e+06	NaN	NaN	NaN
2.9814e+07	1.7357e+07	8.7701e+06	1.837e+06	NaN	NaN	NaN
2.9935e+07	1.7428e+07	8.7911e+06	1.8765e+06	NaN	NaN	NaN
2.9977e+07	1.7434e+07	8.8198e+06	1.8852e+06	NaN	NaN	NaN
3.0188e+07	1.7515e+07	8.9136e+06	1.9299e+06	NaN	NaN	NaN
3.02e+07	1.7512e+07	8.969e+06	1.9508e+06	NaN	NaN	NaN
3.0287e+07	1.7544e+07	8.973e+06	1.9674e+06	NaN	NaN	NaN
3.0245e+07	1.7692e+07	8.9203e+06	1.9958e+06	NaN	NaN	NaN
3.0375e+07	1.7719e+07	8.9411e+06	2.0306e+06	NaN	NaN	NaN
3.0339e+07	1.7808e+07	8.9963e+06	2.0494e+06	NaN	NaN	NaN
3.0434e+07	1.82e+07	9.0327e+06	2.0914e+06	NaN	NaN	NaN
3.0521e+07	1.8193e+07	9.1315e+06	2.1321e+06	NaN	NaN	NaN
3.0715e+07	1.8215e+07	9.0577e+06	2.1488e+06	NaN	NaN	NaN
3.0907e+07	1.8137e+07	9.0838e+06	2.1738e+06	NaN	NaN	NaN
3.0941e+07	1.8178e+07	9.1416e+06	2.2011e+06	NaN	NaN	NaN
3.0996e+07	1.8217e+07	9.1842e+06	2.2166e+06	NaN	NaN	NaN
3.1062e+07	1.8351e+07	9.2167e+06	2.2528e+06	NaN	NaN	NaN
3.1085e+07	1.8411e+07	9.2767e+06	2.2836e+06	NaN	NaN	NaN
3.1233e+07	1.8422e+07	9.3286e+06	2.3005e+06	NaN	NaN	NaN
3.1323e+07	1.8424e+07	9.3501e+06	2.3365e+06	NaN	NaN	NaN
3.135e+07	1.8437e+07	9.3425e+06	2.3655e+06	NaN	NaN	NaN
3.1431e+07	1.8506e+07	9.385e+06	2.501e+06	NaN	NaN	NaN
3.1435e+07	1.8521e+07	9.4234e+06	2.5156e+06	NaN	NaN	NaN
3.1443e+07	1.8593e+07	9.4917e+06	2.5867e+06	NaN	NaN	NaN
3.1313e+07	1.8655e+07	9.5179e+06	2.6119e+06	NaN	NaN	NaN
3.1288e+07	1.8686e+07	9.5543e+06	2.6246e+06	NaN	NaN	NaN
3.1229e+07	1.8465e+07	9.6184e+06	2.7198e+06	NaN	NaN	NaN
3.1177e+07	1.8525e+07	9.6778e+06	2.7455e+06	NaN	NaN	NaN
3.1239e+07	1.8509e+07	9.6981e+06	2.7828e+06	NaN	NaN	NaN
3.1261e+07	1.8607e+07	9.6935e+06	2.7803e+06	NaN	NaN	NaN
3.1424e+07	1.858e+07	9.7062e+06	2.8121e+06	NaN	NaN	NaN
3.1403e+07	1.8635e+07	9.7658e+06	2.89e+06	NaN	NaN	NaN
3.1465e+07	1.8667e+07	9.7577e+06	2.8977e+06	NaN	NaN	NaN
3.1479e+07	1.8688e+07	9.7959e+06	2.9509e+06	NaN	NaN	NaN
3.1579e+07	1.8654e+07	9.8555e+06	3.0076e+06	NaN	NaN	NaN
3.1619e+07	1.8673e+07	9.8795e+06	3.06e+06	NaN	NaN	NaN
3.1611e+07	1.8584e+07	9.8918e+06	3.0818e+06	NaN	NaN	NaN
3.1548e+07	1.8605e+07	9.9295e+06	3.2376e+06	NaN	NaN	NaN
3.1378e+07	1.8677e+07	9.9779e+06	3.2701e+06	NaN	NaN	NaN
3.1329e+07	1.8609e+07	9.9902e+06	3.3197e+06	NaN	NaN	NaN
3.1274e+07	1.8681e+07	9.9575e+06	3.4005e+06	NaN	NaN	NaN
3.1413e+07	1.8662e+07	1.0023e+07	3.413e+06	NaN	NaN	NaN
3.1389e+07	1.867e+07	1.0122e+07	3.426e+06	NaN	NaN	NaN
3.1311e+07	1.8691e+07	1.0115e+07	3.4357e+06	NaN	NaN	NaN
3.1245e+07	1.8718e+07	1.0144e+07	3.4644e+06	NaN	NaN	NaN
3.1337e+07	1.8605e+07	1.0173e+07	3.5361e+06	NaN	NaN	NaN
3.1422e+07	1.8664e+07	1.0231e+07	3.5352e+06	NaN	NaN	NaN
3.1478e+07	1.8682e+07	1.0297e+07	3.5824e+06	NaN	NaN	NaN
3.1482e+07	1.8703e+07	1.0288e+07	3.5794e+06	NaN	NaN	NaN
3.1534e+07	1.874e+07	1.0313e+07	3.6351e+06	NaN	NaN	NaN
3.1593e+07	1.8776e+07	1.0353e+07	3.7885e+06	NaN	NaN	NaN
3.1611e+07	1.877e+07	1.0399e+07	3.81e+06	NaN	NaN	NaN
3.1638e+07	1.8744e+07	1.0408e+07	3.836e+06	NaN	NaN	NaN
3.168e+07	1.8774e+07	1.0426e+07	3.8518e+06	NaN	NaN	NaN
3.1685e+07	1.8748e+07	1.0452e+07	3.8684e+06	NaN	NaN	NaN
3.1751e+07	1.8794e+07	1.0589e+07	3.88e+06	NaN	NaN	NaN
3.1479e+07	1.9033e+07	1.0593e+07	3.9004e+06	NaN	NaN	NaN
3.1496e+07	1.9156e+07	1.0529e+07	3.9232e+06	NaN	NaN	NaN
3.1524e+07	1.9077e+07	1.0569e+07	3.931e+06	NaN	NaN	NaN
3.1473e+07	1.9119e+07	1.0639e+07	3.9627e+06	NaN	NaN	NaN
3.1483e+07	1.9143e+07	1.0678e+07	3.9907e+06	NaN	NaN	NaN
3.1426e+07	1.9099e+07	1.0742e+07	4.0206e+06	NaN	NaN	NaN
3.1325e+07	1.9096e+07	1.0741e+07	4.034e+06	NaN	NaN	NaN
3.1506e+07	1.9147e+07	1.0727e+07	4.0963e+06	NaN	NaN	NaN
3.1551e+07	1.9222e+07	1.0795e+07	4.1035e+06	NaN	NaN	NaN
3.1636e+07	1.9232e+07	1.0786e+07	4.1766e+06	NaN	NaN	NaN
3.1694e+07	1.9224e+07	1.0811e+07	4.2025e+06	NaN	NaN	NaN
3.1737e+07	1.9246e+07	1.0845e+07	4.2455e+06	NaN	NaN	NaN
3.1799e+07	1.9339e+07	1.0882e+07	4.2918e+06	NaN	NaN	NaN
3.1796e+07	1.9361e+07	1.0828e+07	4.3208e+06	NaN	NaN	NaN
3.1724e+07	1.9368e+07	1.0885e+07	4.3581e+06	NaN	NaN	NaN
3.1762e+07	1.9367e+07	1.0941e+07	4.3945e+06	NaN	NaN	NaN
3.1686e+07	1.9451e+07	1.1053e+07	4.4574e+06	NaN	NaN	NaN
3.1786e+07	1.945e+07	1.1108e+07	4.5238e+06	NaN	NaN	NaN
3.174e+07	1.9458e+07	1.1148e+07	4.5622e+06	NaN	NaN	NaN
3.1903e+07	1.9518e+07	1.1218e+07	4.5956e+06	NaN	NaN	NaN
3.1959e+07	1.9526e+07	1.1283e+07	4.7186e+06	NaN	NaN	NaN
3.2087e+07	1.9553e+07	1.1332e+07	4.6762e+06	NaN	NaN	NaN
3.2115e+07	1.9606e+07	1.1374e+07	4.7888e+06	NaN	NaN	NaN
3.2246e+07	1.938e+07	1.1421e+07	4.792e+06	NaN	NaN	NaN
3.2269e+07	1.9405e+07	1.1504e+07	4.8225e+06	NaN	NaN	NaN
3.2158e+07	1.9443e+07	1.1546e+07	4.7825e+06	NaN	NaN	NaN
3.2158e+07	1.9526e+07	1.1491e+07	4.8105e+06	NaN	NaN	NaN
3.2249e+07	1.9669e+07	1.1574e+07	4.8259e+06	NaN	NaN	NaN
3.2208e+07	1.9721e+07	1.1598e+07	4.8616e+06	NaN	NaN	NaN
3.2201e+07	1.9713e+07	1.1669e+07	4.8627e+06	NaN	NaN	NaN
3.2254e+07	1.9655e+07	1.1652e+07	4.8865e+06	NaN	NaN	NaN
3.2331e+07	1.9759e+07	1.1683e+07	4.9343e+06	NaN	NaN	NaN
3.2357e+07	1.9673e+07	1.161e+07	4.9585e+06	NaN	NaN	NaN
3.2311e+07	1.9777e+07	1.1627e+07	5.0023e+06	NaN	NaN	NaN
3.2367e+07	1.961e+07	1.1725e+07	5.0256e+06	NaN	NaN	NaN
3.2469e+07	1.9637e+07	1.1766e+07	5.0845e+06	NaN	NaN	NaN
3.2578e+07	1.9656e+07	1.1808e+07	5.1206e+06	NaN	NaN	NaN
3.2618e+07	1.9668e+07	1.1918e+07	5.1502e+06	NaN	NaN	NaN
3.2665e+07	1.9708e+07	1.1853e+07	5.2385e+06	NaN	NaN	NaN
3.2749e+07	1.9778e+07	1.1927e+07	5.307e+06	NaN	NaN	NaN
3.2808e+07	1.979e+07	1.1981e+07	5.3532e+06	NaN	NaN	NaN
3.2842e+07	1.9821e+07	1.2038e+07	5.3867e+06	NaN	NaN	NaN
3.2701e+07	1.981e+07	1.2048e+07	5.4017e+06	NaN	NaN	NaN
3.3233e+07	1.9798e+07	1.2089e+07	5.4111e+06	NaN	NaN	NaN
3.3289e+07	1.9854e+07	1.2166e+07	5.4445e+06	NaN	NaN	NaN
3.3433e+07	1.9837e+07	1.2181e+07	5.4533e+06	NaN	NaN	NaN
3.3418e+07	1.9847e+07	1.2205e+07	5.4517e+06	NaN	NaN	NaN
3.3108e+07	1.9909e+07	1.2226e+07	5.4913e+06	NaN	NaN	NaN
3.3192e+07	1.988e+07	1.2268e+07	5.4785e+06	NaN	NaN	NaN
3.3254e+07	1.988e+07	1.2285e+07	5.5722e+06	NaN	NaN	NaN
3.3297e+07	1.9989e+07	1.2333e+07	5.5949e+06	NaN	NaN	NaN
3.3351e+07	2.0064e+07	1.2315e+07	5.638e+06	NaN	NaN	NaN
3.3399e+07	2.0057e+07	1.2384e+07	5.7116e+06	NaN	NaN	NaN
3.3453e+07	2.01e+07	1.2438e+07	5.7211e+06	NaN	NaN	NaN
3.3511e+07	2.0026e+07	1.2432e+07	5.7834e+06	NaN	NaN	NaN
3.372e+07	2.014e+07	1.2491e+07	5.7387e+06	NaN	NaN	NaN
3.3741e+07	2.0243e+07	1.2515e+07	5.7654e+06	NaN	NaN	NaN
3.3771e+07	2.0312e+07	1.2495e+07	5.8008e+06	NaN	NaN	NaN
3.3804e+07	2.0243e+07	1.2506e+07	5.897e+06	NaN	NaN	NaN
3.3851e+07	2.0277e+07	1.2552e+07	5.9215e+06	NaN	NaN	NaN
3.3902e+07	2.0385e+07	1.2558e+07	5.9385e+06	NaN	NaN	NaN
3.3932e+07	2.0471e+07	1.2559e+07	5.9971e+06	NaN	NaN	NaN
3.3977e+07	2.0451e+07	1.2616e+07	6.059e+06	NaN	NaN	NaN
3.4034e+07	2.0487e+07	1.2637e+07	6.1077e+06	NaN	NaN	NaN
3.406e+07	2.066e+07	1.2687e+07	6.1404e+06	NaN	NaN	NaN
3.4095e+07	2.0622e+07	1.2764e+07	6.2199e+06	NaN	NaN	NaN
3.4146e+07	2.0555e+07	1.2794e+07	6.2082e+06	NaN	NaN	NaN
3.4135e+07	2.0574e+07	1.2905e+07	6.2116e+06	NaN	NaN	NaN
3.4235e+07	2.0617e+07	1.2975e+07	6.2438e+06	NaN	NaN	NaN
3.4301e+07	2.0667e+07	1.2967e+07	6.4035e+06	NaN	NaN	NaN
3.4265e+07	2.0637e+07	1.3035e+07	6.4351e+06	NaN	NaN	NaN
3.4171e+07	2.0608e+07	1.3043e+07	6.4884e+06	NaN	NaN	NaN
3.4194e+07	2.0681e+07	1.3087e+07	6.5329e+06	NaN	NaN	NaN
3.4192e+07	2.0913e+07	1.3155e+07	6.5706e+06	NaN	NaN	NaN
3.4251e+07	2.0968e+07	1.2886e+07	6.6116e+06	NaN	NaN	NaN
3.4284e+07	2.0955e+07	1.2947e+07	6.7131e+06	NaN	NaN	NaN
3.4338e+07	2.1042e+07	1.3036e+07	6.7705e+06	NaN	NaN	NaN
3.438e+07	2.1138e+07	1.2988e+07	6.8117e+06	NaN	NaN	NaN
3.4377e+07	2.1183e+07	1.2921e+07	6.8336e+06	2.8489e+05	NaN	NaN
3.4434e+07	2.1241e+07	1.3098e+07	6.8677e+06	3.524e+05	NaN	NaN
3.439e+07	2.1291e+07	1.3268e+07	6.8893e+06	3.893e+05	NaN	NaN
3.445e+07	2.1435e+07	1.3306e+07	6.9178e+06	4.3605e+05	NaN	NaN
3.4396e+07	2.1477e+07	1.327e+07	7.0003e+06	5.4558e+05	NaN	NaN
3.4065e+07	2.1423e+07	1.332e+07	7.0522e+06	6.2216e+05	NaN	NaN
3.418e+07	2.1372e+07	1.3327e+07	7.0714e+06	6.5364e+05	NaN	NaN
3.4143e+07	2.1471e+07	1.3347e+07	7.1502e+06	6.8503e+05	NaN	NaN
3.4163e+07	2.1573e+07	1.3385e+07	7.1408e+06	7.0654e+05	NaN	NaN
3.4176e+07	2.152e+07	1.3328e+07	7.1804e+06	7.2488e+05	NaN	NaN
3.4253e+07	2.1573e+07	1.3382e+07	7.2253e+06	7.5225e+05	NaN	NaN
3.4225e+07	2.1559e+07	1.3438e+07	7.2117e+06	7.8569e+05	NaN	NaN
3.425e+07	2.1642e+07	1.3434e+07	7.2987e+06	8.2197e+05	NaN	NaN
3.4315e+07	2.1636e+07	1.3445e+07	7.3855e+06	8.5121e+05	NaN	NaN
3.4406e+07	2.1747e+07	1.3473e+07	7.4651e+06	9.0653e+05	NaN	NaN
3.4446e+07	2.1795e+07	1.3551e+07	7.5601e+06	9.2559e+05	NaN	NaN
3.4507e+07	2.182e+07	1.358e+07	7.6673e+06	9.6138e+05	NaN	NaN
3.4523e+07	2.1801e+07	1.3611e+07	7.6779e+06	9.7878e+05	NaN	NaN
3.459e+07	2.2248e+07	1.3624e+07	7.6462e+06	1.0086e+06	NaN	NaN
3.4597e+07	2.2368e+07	1.3671e+07	7.6241e+06	1.0346e+06	NaN	NaN
3.4666e+07	2.2401e+07	1.375e+07	7.9892e+06	1.0996e+06	NaN	NaN
3.4686e+07	2.2461e+07	1.3856e+07	8.0892e+06	1.1426e+06	NaN	NaN
3.4751e+07	2.2469e+07	1.3987e+07	8.2131e+06	1.149e+06	NaN	NaN
3.4818e+07	2.2521e+07	1.3991e+07	8.2007e+06	1.1675e+06	NaN	NaN
3.4814e+07	2.253e+07	1.4006e+07	8.2735e+06	1.1916e+06	NaN	NaN
3.4816e+07	2.26e+07	1.3977e+07	8.2977e+06	1.2189e+06	NaN	NaN
3.4663e+07	2.2618e+07	1.4009e+07	8.3591e+06	1.2385e+06	NaN	NaN
3.4628e+07	2.2606e+07	1.4103e+07	8.4348e+06	1.2935e+06	NaN	NaN
3.4649e+07	2.2806e+07	1.4146e+07	8.4761e+06	1.3269e+06	NaN	NaN
3.465e+07	2.2651e+07	1.4262e+07	8.5219e+06	1.3403e+06	NaN	NaN
3.471e+07	2.2519e+07	1.4228e+07	8.5317e+06	1.3568e+06	NaN	NaN
3.4759e+07	2.247e+07	1.447e+07	8.5482e+06	1.3837e+06	NaN	NaN
3.4959e+07	2.2483e+07	1.4511e+07	8.6783e+06	1.4208e+06	NaN	NaN
3.5004e+07	2.2606e+07	1.4584e+07	8.6753e+06	1.4429e+06	NaN	NaN
3.4916e+07	2.284e+07	1.4605e+07	8.7247e+06	1.4797e+06	NaN	NaN
3.4985e+07	2.2857e+07	1.4681e+07	8.7698e+06	1.5128e+06	NaN	NaN
3.5104e+07	2.303e+07	1.4657e+07	8.7724e+06	1.5524e+06	NaN	NaN
3.4846e+07	2.2907e+07	1.4666e+07	8.8136e+06	1.582e+06	NaN	NaN
3.4772e+07	2.2943e+07	1.4716e+07	8.906e+06	1.608e+06	NaN	NaN
3.4919e+07	2.2971e+07	1.4782e+07	8.9785e+06	1.639e+06	NaN	NaN
3.4978e+07	2.3045e+07	1.5203e+07	9.0247e+06	1.6957e+06	NaN	NaN
3.5076e+07	2.3136e+07	1.5522e+07	9.0639e+06	1.7228e+06	NaN	NaN
3.5178e+07	2.3179e+07	1.5613e+07	9.0715e+06	1.7607e+06	NaN	NaN
3.5213e+07	2.3243e+07	1.5742e+07	9.0932e+06	1.7554e+06	NaN	NaN
3.535e+07	2.3458e+07	1.5798e+07	9.1201e+06	1.7758e+06	NaN	NaN
3.5538e+07	2.3607e+07	1.5875e+07	9.269e+06	1.8001e+06	NaN	NaN
3.5546e+07	2.3552e+07	1.6018e+07	9.3125e+06	1.8485e+06	NaN	NaN
3.5586e+07	2.3608e+07	1.6032e+07	9.764e+06	1.8849e+06	NaN	NaN
3.5622e+07	2.3682e+07	1.5957e+07	9.8299e+06	1.9124e+06	NaN	NaN
3.5645e+07	2.3753e+07	1.588e+07	9.8792e+06	1.9411e+06	NaN	NaN
3.5705e+07	2.3797e+07	1.5886e+07	1.0017e+07	1.9537e+06	NaN	NaN
3.5642e+07	2.3831e+07	1.6044e+07	1.0049e+07	1.9704e+06	NaN	NaN
3.581e+07	2.3673e+07	1.6094e+07	1.0073e+07	2.0121e+06	NaN	NaN
3.5936e+07	2.3708e+07	1.6194e+07	1.0132e+07	2.0463e+06	NaN	NaN
3.5926e+07	2.378e+07	1.6263e+07	1.0165e+07	2.0825e+06	NaN	NaN
3.5776e+07	2.3789e+07	1.6249e+07	1.0281e+07	2.1078e+06	NaN	NaN
3.581e+07	2.3999e+07	1.6448e+07	1.033e+07	2.123e+06	NaN	NaN
3.5893e+07	2.407e+07	1.6471e+07	1.0345e+07	2.1486e+06	NaN	NaN
3.5998e+07	2.4234e+07	1.6507e+07	1.0344e+07	2.1648e+06	NaN	NaN
3.5969e+07	2.4169e+07	1.6537e+07	1.0345e+07	2.1876e+06	NaN	NaN
3.6023e+07	2.4073e+07	1.6579e+07	1.0387e+07	2.2167e+06	NaN	NaN
3.6159e+07	2.4064e+07	1.6577e+07	1.0467e+07	2.2546e+06	NaN	NaN
3.6173e+07	2.4028e+07	1.6637e+07	1.0509e+07	2.2824e+06	NaN	NaN
3.6174e+07	2.4093e+07	1.6619e+07	1.0648e+07	2.2984e+06	NaN	NaN
3.6186e+07	2.4232e+07	1.6665e+07	1.068e+07	2.3256e+06	NaN	NaN
3.6148e+07	2.4408e+07	1.673e+07	1.0773e+07	2.3713e+06	NaN	NaN
3.6164e+07	2.4576e+07	1.6727e+07	1.0493e+07	2.3863e+06	NaN	NaN
3.6215e+07	2.4647e+07	1.6853e+07	1.0557e+07	2.427e+06	NaN	NaN
3.6267e+07	2.4665e+07	1.6937e+07	1.06e+07	2.4499e+06	NaN	NaN
3.6406e+07	2.4794e+07	1.695e+07	1.066e+07	2.4733e+06	NaN	NaN
3.6418e+07	2.488e+07	1.6992e+07	1.0668e+07	2.514e+06	NaN	NaN
3.6405e+07	2.4951e+07	1.6922e+07	1.0678e+07	2.5468e+06	NaN	NaN
3.6621e+07	2.4913e+07	1.6967e+07	1.065e+07	2.7906e+06	NaN	NaN
3.6713e+07	2.4931e+07	1.6713e+07	1.067e+07	2.8064e+06	NaN	NaN
3.685e+07	2.4997e+07	1.6747e+07	1.08e+07	2.8411e+06	NaN	NaN
3.6918e+07	2.508e+07	1.6785e+07	1.0895e+07	2.8749e+06	NaN	NaN
3.7017e+07	2.5065e+07	1.6838e+07	1.0883e+07	2.9086e+06	NaN	NaN
3.7079e+07	2.5133e+07	1.6907e+07	1.0828e+07	2.9113e+06	NaN	NaN
3.7183e+07	2.5176e+07	1.6948e+07	1.0903e+07	2.9491e+06	NaN	NaN
3.7345e+07	2.5161e+07	1.6831e+07	1.0946e+07	2.973e+06	NaN	NaN
3.7369e+07	2.5238e+07	1.6964e+07	1.0975e+07	2.9968e+06	NaN	NaN
3.7407e+07	2.5356e+07	1.6898e+07	1.103e+07	3.1922e+06	NaN	NaN
3.7454e+07	2.534e+07	1.6881e+07	1.1059e+07	3.1965e+06	NaN	NaN
3.7527e+07	2.5272e+07	1.6878e+07	1.1093e+07	3.2096e+06	NaN	NaN
3.7671e+07	2.5258e+07	1.6978e+07	1.1057e+07	3.2553e+06	NaN	NaN
3.7658e+07	2.5349e+07	1.6959e+07	1.1152e+07	3.3203e+06	NaN	NaN
3.7697e+07	2.5547e+07	1.7011e+07	1.1202e+07	3.3593e+06	NaN	NaN
3.773e+07	2.5643e+07	1.7069e+07	1.1218e+07	3.3645e+06	NaN	NaN
3.7799e+07	2.5514e+07	1.7033e+07	1.1255e+07	3.4255e+06	NaN	NaN
3.7849e+07	2.5579e+07	1.6965e+07	1.1296e+07	3.4721e+06	NaN	NaN
3.7937e+07	2.5674e+07	1.7243e+07	1.1293e+07	3.5108e+06	NaN	NaN
3.7997e+07	2.5775e+07	1.7281e+07	1.1428e+07	3.5687e+06	NaN	NaN
3.804e+07	2.5872e+07	1.726e+07	1.1357e+07	3.5627e+06	NaN	NaN
3.8031e+07	2.5975e+07	1.7308e+07	1.1319e+07	3.6033e+06	NaN	NaN
3.8009e+07	2.5939e+07	1.733e+07	1.1344e+07	3.6467e+06	NaN	NaN
3.801e+07	2.5965e+07	1.7344e+07	1.1374e+07	3.6395e+06	NaN	NaN
3.8051e+07	2.6081e+07	1.7325e+07	1.1484e+07	3.7089e+06	NaN	NaN
3.8139e+07	2.6092e+07	1.7363e+07	1.1587e+07	3.7405e+06	NaN	NaN
3.8144e+07	2.6192e+07	1.7359e+07	1.1726e+07	3.793e+06	NaN	NaN
3.8233e+07	2.6158e+07	1.7344e+07	1.1831e+07	3.819e+06	NaN	NaN
3.8217e+07	2.6276e+07	1.7371e+07	1.1824e+07	3.8533e+06	NaN	NaN
3.8209e+07	2.6061e+07	1.7171e+07	1.179e+07	3.8977e+06	NaN	NaN
3.8236e+07	2.6076e+07	1.7112e+07	1.1797e+07	3.9513e+06	NaN	NaN
3.8272e+07	2.6111e+07	1.7115e+07	1.1835e+07	3.9587e+06	NaN	NaN
3.8277e+07	2.6113e+07	1.7074e+07	1.1774e+07	3.9724e+06	NaN	NaN
3.8307e+07	2.6138e+07	1.7054e+07	1.1877e+07	3.9953e+06	NaN	NaN
3.8277e+07	2.615e+07	1.7048e+07	1.1813e+07	4.0317e+06	NaN	NaN
3.8344e+07	2.6312e+07	1.7099e+07	1.1757e+07	4.066e+06	NaN	NaN
3.8325e+07	2.636e+07	1.7099e+07	1.1724e+07	4.0826e+06	NaN	NaN
3.8355e+07	2.6355e+07	1.7103e+07	1.1805e+07	4.1311e+06	NaN	NaN
3.8337e+07	2.6411e+07	1.7079e+07	1.185e+07	4.151e+06	NaN	NaN
3.8493e+07	2.6464e+07	1.7108e+07	1.1843e+07	4.1942e+06	NaN	NaN
3.8472e+07	2.6514e+07	1.7014e+07	1.2066e+07	4.2264e+06	NaN	NaN
3.8566e+07	2.6574e+07	1.7046e+07	1.2089e+07	4.238e+06	NaN	NaN
3.8599e+07	2.6549e+07	1.6988e+07	1.2147e+07	4.2718e+06	NaN	NaN
3.859e+07	2.6547e+07	1.7183e+07	1.2206e+07	4.3391e+06	NaN	NaN
3.8685e+07	2.6406e+07	1.7291e+07	1.2169e+07	4.3734e+06	NaN	NaN
3.8871e+07	2.6576e+07	1.7317e+07	1.2175e+07	4.4039e+06	NaN	NaN
3.8802e+07	2.6602e+07	1.7404e+07	1.2223e+07	4.4335e+06	NaN	NaN
3.8839e+07	2.663e+07	1.7406e+07	1.232e+07	4.4614e+06	NaN	NaN
3.8859e+07	2.6771e+07	1.7394e+07	1.2324e+07	4.4997e+06	NaN	NaN
3.8825e+07	2.6855e+07	1.7436e+07	1.2298e+07	4.5252e+06	NaN	NaN
3.8923e+07	2.6428e+07	1.7724e+07	1.2363e+07	4.6424e+06	NaN	NaN
3.8884e+07	2.6471e+07	1.768e+07	1.2305e+07	4.6637e+06	NaN	NaN
3.8827e+07	2.6512e+07	1.7759e+07	1.2264e+07	4.696e+06	NaN	NaN
3.8655e+07	2.6523e+07	1.7735e+07	1.2505e+07	4.7668e+06	NaN	NaN
3.8717e+07	2.6437e+07	1.7796e+07	1.2543e+07	4.8036e+06	NaN	NaN
3.8849e+07	2.6585e+07	1.8083e+07	1.2577e+07	4.8354e+06	NaN	NaN
3.8835e+07	2.6608e+07	1.8026e+07	1.2647e+07	4.8475e+06	NaN	NaN
3.9022e+07	2.6696e+07	1.7957e+07	1.2658e+07	4.9637e+06	NaN	NaN
3.9031e+07	2.6728e+07	1.7896e+07	1.2696e+07	4.9779e+06	NaN	NaN
3.9006e+07	2.6808e+07	1.7955e+07	1.2739e+07	5.0233e+06	NaN	NaN
3.9041e+07	2.6824e+07	1.7914e+07	1.2748e+07	5.0543e+06	NaN	NaN
3.8996e+07	2.6779e+07	1.792e+07	1.3065e+07	5.0625e+06	NaN	NaN
3.9e+07	2.6807e+07	1.7916e+07	1.3133e+07	5.1123e+06	NaN	NaN
3.9079e+07	2.6838e+07	1.7978e+07	1.3186e+07	5.1248e+06	NaN	NaN
3.9052e+07	2.6838e+07	1.8041e+07	1.3247e+07	5.1795e+06	NaN	NaN
3.9068e+07	2.6828e+07	1.8071e+07	1.3333e+07	5.2281e+06	NaN	NaN
3.9075e+07	2.6939e+07	1.8075e+07	1.3334e+07	5.3353e+06	NaN	NaN
3.9137e+07	2.6788e+07	1.8106e+07	1.3366e+07	5.3757e+06	NaN	NaN
3.9189e+07	2.6817e+07	1.8142e+07	1.3398e+07	5.3977e+06	NaN	NaN
3.9011e+07	2.6853e+07	1.8222e+07	1.3524e+07	5.438e+06	NaN	NaN
3.9157e+07	2.6921e+07	1.8168e+07	1.3561e+07	5.4928e+06	NaN	NaN
3.9146e+07	2.7107e+07	1.816e+07	1.3572e+07	5.6116e+06	NaN	NaN
3.9136e+07	2.7105e+07	1.8207e+07	1.3629e+07	5.6311e+06	NaN	NaN
3.9218e+07	2.7113e+07	1.8459e+07	1.368e+07	5.5437e+06	NaN	NaN
3.9323e+07	2.7169e+07	1.8567e+07	1.3644e+07	5.5753e+06	NaN	NaN
3.9426e+07	2.7192e+07	1.8359e+07	1.3663e+07	5.6278e+06	NaN	NaN
3.9571e+07	2.7306e+07	1.84e+07	1.3678e+07	5.6609e+06	NaN	NaN
3.9603e+07	2.7274e+07	1.871e+07	1.3835e+07	5.653e+06	NaN	NaN
3.9695e+07	2.7261e+07	1.8739e+07	1.3934e+07	5.5316e+06	NaN	NaN
3.9705e+07	2.7266e+07	1.8754e+07	1.4015e+07	5.4984e+06	NaN	NaN
3.9731e+07	2.733e+07	1.8787e+07	1.4025e+07	5.5239e+06	NaN	NaN
3.9809e+07	2.7376e+07	1.8727e+07	1.4035e+07	5.5495e+06	NaN	NaN
3.977e+07	2.7482e+07	1.8617e+07	1.4062e+07	5.6412e+06	NaN	NaN
3.9734e+07	2.7584e+07	1.868e+07	1.4066e+07	5.6801e+06	NaN	NaN
3.9791e+07	2.7566e+07	1.8659e+07	1.4025e+07	5.7264e+06	NaN	NaN
3.9822e+07	2.7594e+07	1.8669e+07	1.404e+07	5.7661e+06	NaN	NaN
3.9885e+07	2.7656e+07	1.8725e+07	1.4051e+07	5.8549e+06	NaN	NaN
3.9949e+07	2.7742e+07	1.8723e+07	1.4173e+07	5.9164e+06	NaN	NaN
3.9979e+07	2.7773e+07	1.8692e+07	1.4173e+07	6.0027e+06	NaN	NaN
4.0071e+07	2.7733e+07	1.8494e+07	1.4462e+07	6.0666e+06	NaN	NaN
4.0006e+07	2.7717e+07	1.8793e+07	1.4461e+07	6.1103e+06	NaN	NaN
3.9986e+07	2.7754e+07	1.8796e+07	1.4469e+07	6.0882e+06	NaN	NaN
3.9957e+07	2.7795e+07	1.8845e+07	1.4543e+07	6.1406e+06	NaN	NaN
3.9931e+07	2.777e+07	1.8826e+07	1.4597e+07	6.1728e+06	NaN	NaN
4.0116e+07	2.7683e+07	1.889e+07	1.4646e+07	6.163e+06	NaN	NaN
4.0117e+07	2.766e+07	1.894e+07	1.4628e+07	6.1632e+06	NaN	NaN
4.0056e+07	2.7646e+07	1.8811e+07	1.4667e+07	6.2166e+06	NaN	NaN
4.0387e+07	2.7728e+07	1.8857e+07	1.4651e+07	6.2228e+06	NaN	NaN
4.0409e+07	2.7784e+07	1.8877e+07	1.4654e+07	6.2497e+06	NaN	NaN
4.0375e+07	2.7814e+07	1.886e+07	1.4634e+07	6.3058e+06	NaN	NaN
4.0449e+07	2.7938e+07	1.8879e+07	1.469e+07	6.3346e+06	NaN	NaN
4.0501e+07	2.7869e+07	1.8865e+07	1.465e+07	6.4021e+06	NaN	NaN
4.0541e+07	2.7962e+07	1.8841e+07	1.4699e+07	6.4374e+06	NaN	NaN
4.0529e+07	2.8006e+07	1.8853e+07	1.4673e+07	6.5087e+06	NaN	NaN
4.062e+07	2.7967e+07	1.8959e+07	1.4835e+07	6.5519e+06	NaN	NaN
4.0642e+07	2.8007e+07	1.9015e+07	1.4931e+07	6.6339e+06	NaN	NaN
4.0711e+07	2.8035e+07	1.899e+07	1.4735e+07	6.6658e+06	NaN	NaN
4.0744e+07	2.8103e+07	1.8928e+07	1.4874e+07	6.8255e+06	NaN	NaN
4.0728e+07	2.8123e+07	1.897e+07	1.4899e+07	6.8506e+06	NaN	NaN
4.075e+07	2.8161e+07	1.9152e+07	1.4899e+07	6.8465e+06	NaN	NaN
4.0783e+07	2.8215e+07	1.912e+07	1.4946e+07	6.8786e+06	NaN	NaN
4.0863e+07	2.8311e+07	1.9166e+07	1.5257e+07	6.8752e+06	NaN	NaN
4.0932e+07	2.8354e+07	1.9258e+07	1.5294e+07	6.925e+06	NaN	NaN
4.0953e+07	2.8331e+07	1.9303e+07	1.53e+07	6.9756e+06	NaN	NaN
4.1041e+07	2.8296e+07	1.9337e+07	1.5193e+07	7.0847e+06	NaN	NaN
4.1103e+07	2.8306e+07	1.926e+07	1.5277e+07	7.12e+06	NaN	NaN
4.111e+07	2.8294e+07	1.9284e+07	1.5215e+07	7.181e+06	NaN	NaN
4.108e+07	2.8297e+07	1.9304e+07	1.4972e+07	7.2227e+06	NaN	NaN
4.1006e+07	2.8308e+07	1.9366e+07	1.5007e+07	7.2704e+06	NaN	NaN
4.0988e+07	2.837e+07	1.938e+07	1.5046e+07	7.3392e+06	NaN	NaN
4.1066e+07	2.8462e+07	1.9361e+07	1.5086e+07	7.2979e+06	NaN	NaN
4.1062e+07	2.8503e+07	1.9253e+07	1.5125e+07	7.268e+06	NaN	NaN
4.1198e+07	2.8431e+07	1.9157e+07	1.5228e+07	7.3073e+06	NaN	NaN
4.0957e+07	2.8439e+07	1.9199e+07	1.5297e+07	7.2311e+06	NaN	NaN
4.1093e+07	2.855e+07	1.9213e+07	1.5463e+07	7.2675e+06	NaN	NaN
4.1213e+07	2.8637e+07	1.9205e+07	1.5469e+07	7.2761e+06	NaN	NaN
4.1261e+07	2.8516e+07	1.9399e+07	1.5528e+07	7.3715e+06	NaN	NaN
4.1282e+07	2.8442e+07	1.9412e+07	1.5481e+07	7.402e+06	NaN	NaN
4.1304e+07	2.8434e+07	1.9478e+07	1.5597e+07	7.5366e+06	NaN	NaN
4.1221e+07	2.8456e+07	1.9497e+07	1.5616e+07	7.5514e+06	NaN	NaN
4.1467e+07	2.8597e+07	1.954e+07	1.558e+07	7.6023e+06	NaN	NaN
4.1492e+07	2.8623e+07	1.9582e+07	1.5548e+07	7.6477e+06	NaN	NaN
4.1537e+07	2.8762e+07	1.964e+07	1.5589e+07	7.6689e+06	NaN	NaN
4.1662e+07	2.8857e+07	1.9512e+07	1.5663e+07	7.7036e+06	NaN	NaN
4.1798e+07	2.8943e+07	1.9601e+07	1.5564e+07	7.7717e+06	NaN	NaN
4.1765e+07	2.8949e+07	1.9639e+07	1.5697e+07	7.7969e+06	NaN	NaN
4.1773e+07	2.8973e+07	1.9618e+07	1.5659e+07	7.8204e+06	NaN	NaN
4.1949e+07	2.899e+07	1.9695e+07	1.5609e+07	7.8231e+06	NaN	NaN
4.2031e+07	2.9286e+07	1.9734e+07	1.561e+07	7.8574e+06	NaN	NaN
4.1983e+07	2.971e+07	1.9781e+07	1.5413e+07	7.8765e+06	NaN	NaN
4.1971e+07	2.9755e+07	1.9826e+07	1.5479e+07	7.963e+06	NaN	NaN
4.1933e+07	2.9758e+07	1.9881e+07	1.5573e+07	7.9619e+06	NaN	NaN
4.1953e+07	2.9891e+07	1.9774e+07	1.5571e+07	7.9999e+06	NaN	NaN
4.209e+07	2.9861e+07	1.989e+07	1.5691e+07	8.0672e+06	NaN	NaN
4.2054e+07	3.0014e+07	1.9937e+07	1.5642e+07	8.0827e+06	NaN	NaN
4.2056e+07	3.0136e+07	2.0155e+07	1.5476e+07	8.0419e+06	NaN	NaN
4.2047e+07	3.0187e+07	2.0203e+07	1.54e+07	8.1919e+06	NaN	NaN
4.2118e+07	3.0383e+07	2.0185e+07	1.5448e+07	8.214e+06	NaN	NaN
4.2178e+07	3.0596e+07	2.0178e+07	1.5445e+07	8.2595e+06	NaN	NaN
4.2004e+07	3.0485e+07	2.013e+07	1.5466e+07	8.2541e+06	NaN	NaN
4.2068e+07	3.0526e+07	2.0196e+07	1.5503e+07	8.2695e+06	3.0749e+05	NaN
4.2082e+07	3.0541e+07	2.0165e+07	1.55e+07	8.3164e+06	3.9167e+05	NaN
4.2109e+07	3.0517e+07	2.0288e+07	1.5515e+07	8.4887e+06	4.9018e+05	NaN
4.2232e+07	3.0502e+07	2.033e+07	1.5645e+07	8.4513e+06	5.6946e+05	NaN
4.2151e+07	3.0531e+07	2.0454e+07	1.5669e+07	8.4476e+06	6.3053e+05	NaN
4.2181e+07	3.0598e+07	2.0453e+07	1.5678e+07	8.4956e+06	6.7266e+05	NaN
4.2113e+07	3.0855e+07	2.0658e+07	1.5841e+07	8.5254e+06	7.0616e+05	NaN
4.2067e+07	3.0887e+07	2.069e+07	1.5894e+07	8.5793e+06	7.5157e+05	NaN
4.2049e+07	3.0943e+07	2.0586e+07	1.5926e+07	8.6225e+06	7.8229e+05	NaN
4.2024e+07	3.0822e+07	2.062e+07	1.5894e+07	8.6478e+06	8.6375e+05	NaN
4.1965e+07	3.0874e+07	2.0653e+07	1.5905e+07	8.7004e+06	9.3936e+05	NaN
4.196e+07	3.0952e+07	2.0595e+07	1.601e+07	8.7089e+06	9.667e+05	NaN
4.1899e+07	3.0977e+07	2.0694e+07	1.6035e+07	8.7772e+06	9.919e+05	NaN
4.1928e+07	3.1088e+07	2.073e+07	1.604e+07	8.8181e+06	1.0361e+06	NaN
4.2171e+07	3.1065e+07	2.0748e+07	1.6065e+07	8.8678e+06	1.0684e+06	NaN
4.2072e+07	3.1139e+07	2.0797e+07	1.6088e+07	8.8835e+06	1.1127e+06	NaN
4.2055e+07	3.1129e+07	2.0773e+07	1.6115e+07	8.8539e+06	1.1362e+06	NaN
4.2013e+07	3.1176e+07	2.0839e+07	1.5998e+07	8.8401e+06	1.1658e+06	NaN
4.1946e+07	3.1215e+07	2.0927e+07	1.5951e+07	8.8414e+06	1.1962e+06	NaN
4.1977e+07	3.1258e+07	2.1111e+07	1.5924e+07	8.8511e+06	1.2243e+06	NaN
4.1902e+07	3.1265e+07	2.1054e+07	1.5961e+07	8.9027e+06	1.2581e+06	NaN
4.1887e+07	3.1198e+07	2.1018e+07	1.6057e+07	8.8815e+06	1.2932e+06	NaN
4.1954e+07	3.1246e+07	2.0861e+07	1.6077e+07	8.9065e+06	1.2972e+06	NaN
4.1902e+07	3.1275e+07	2.0871e+07	1.6198e+07	8.9171e+06	1.327e+06	NaN
4.188e+07	3.104e+07	2.0885e+07	1.6102e+07	8.9155e+06	1.4628e+06	NaN
4.1881e+07	3.1201e+07	2.0943e+07	1.6173e+07	8.9473e+06	1.4899e+06	NaN
4.1883e+07	3.1153e+07	2.1014e+07	1.6214e+07	8.9547e+06	1.5421e+06	NaN
4.1781e+07	3.1251e+07	2.1052e+07	1.6235e+07	8.958e+06	1.5671e+06	NaN
4.1697e+07	3.1401e+07	2.1105e+07	1.6154e+07	9.0006e+06	1.6379e+06	NaN
4.1684e+07	3.1313e+07	2.1196e+07	1.6218e+07	9.0202e+06	1.6613e+06	NaN
4.1563e+07	3.1346e+07	2.1232e+07	1.6198e+07	9.0453e+06	1.6829e+06	NaN
4.1398e+07	3.1431e+07	2.1209e+07	1.6256e+07	8.9778e+06	1.7406e+06	NaN
4.1506e+07	3.1343e+07	2.1459e+07	1.6319e+07	9.044e+06	1.7527e+06	NaN
4.1622e+07	3.1345e+07	2.1611e+07	1.6384e+07	9.0428e+06	1.7498e+06	NaN
4.1591e+07	3.1417e+07	2.1643e+07	1.6343e+07	9.0644e+06	1.7693e+06	NaN
4.1658e+07	3.1459e+07	2.1626e+07	1.6346e+07	9.0944e+06	1.7884e+06	NaN
4.1728e+07	3.1423e+07	2.1854e+07	1.6389e+07	9.0826e+06	1.8144e+06	NaN
4.1696e+07	3.1505e+07	2.1837e+07	1.623e+07	9.067e+06	1.8338e+06	NaN
4.1687e+07	3.1457e+07	2.1867e+07	1.6309e+07	9.0312e+06	1.8627e+06	NaN
4.1705e+07	3.1504e+07	2.1951e+07	1.6286e+07	9.0483e+06	1.8736e+06	NaN
4.1803e+07	3.1666e+07	2.1927e+07	1.6186e+07	9.0671e+06	1.9094e+06	NaN
4.1842e+07	3.1671e+07	2.1921e+07	1.6258e+07	9.0869e+06	1.9385e+06	NaN
4.1821e+07	3.1706e+07	2.1928e+07	1.6231e+07	9.1014e+06	1.8441e+06	NaN
4.1643e+07	3.1645e+07	2.1951e+07	1.6276e+07	9.0798e+06	1.8676e+06	NaN
4.167e+07	3.1727e+07	2.2121e+07	1.6212e+07	9.1221e+06	1.8834e+06	NaN
4.1584e+07	3.1899e+07	2.2125e+07	1.6255e+07	9.1642e+06	1.9096e+06	NaN
4.1566e+07	3.1916e+07	2.2174e+07	1.6272e+07	9.2448e+06	1.9366e+06	NaN
4.1596e+07	3.1963e+07	2.2316e+07	1.6249e+07	9.2785e+06	1.9723e+06	NaN
4.1546e+07	3.1961e+07	2.2408e+07	1.631e+07	9.3146e+06	1.9898e+06	NaN
4.1581e+07	3.2075e+07	2.2247e+07	1.6402e+07	9.2881e+06	2.0187e+06	NaN
4.1603e+07	3.2037e+07	2.2205e+07	1.6419e+07	9.3666e+06	2.0336e+06	NaN
4.1665e+07	3.2184e+07	2.1989e+07	1.6584e+07	9.4049e+06	2.0722e+06	NaN
4.1671e+07	3.2335e+07	2.2043e+07	1.6786e+07	9.489e+06	2.0987e+06	NaN
4.163e+07	3.2243e+07	2.1915e+07	1.689e+07	9.4035e+06	2.118e+06	NaN
4.1652e+07	3.2194e+07	2.2028e+07	1.7046e+07	9.4516e+06	2.1478e+06	NaN
4.1674e+07	3.2247e+07	2.2055e+07	1.7051e+07	9.4801e+06	2.2018e+06	NaN
4.1669e+07	3.2288e+07	2.2122e+07	1.7072e+07	9.5028e+06	2.2298e+06	NaN
4.1604e+07	3.2443e+07	2.2163e+07	1.7082e+07	9.495e+06	2.2434e+06	NaN
4.1631e+07	3.2499e+07	2.2189e+07	1.7144e+07	9.506e+06	2.2612e+06	NaN
4.1632e+07	3.2563e+07	2.2208e+07	1.7198e+07	9.5247e+06	2.2804e+06	NaN
4.1629e+07	3.2591e+07	2.2313e+07	1.7192e+07	9.5506e+06	2.3029e+06	NaN
4.1628e+07	3.2085e+07	2.227e+07	1.7222e+07	9.5646e+06	2.3562e+06	NaN
4.1686e+07	3.2146e+07	2.2313e+07	1.7259e+07	9.5956e+06	2.3821e+06	NaN
4.1659e+07	3.2108e+07	2.2363e+07	1.7458e+07	9.5299e+06	2.4115e+06	NaN
4.1661e+07	3.2166e+07	2.2286e+07	1.7422e+07	9.55e+06	2.4269e+06	NaN
4.1741e+07	3.2092e+07	2.2193e+07	1.7417e+07	9.5641e+06	2.4566e+06	NaN
4.1739e+07	3.2075e+07	2.2253e+07	1.7466e+07	9.6043e+06	2.4917e+06	NaN
4.1752e+07	3.2208e+07	2.2315e+07	1.7476e+07	9.6257e+06	2.5164e+06	NaN
4.1759e+07	3.2127e+07	2.2303e+07	1.744e+07	9.6716e+06	2.5309e+06	NaN
4.1867e+07	3.2177e+07	2.2322e+07	1.7536e+07	9.7336e+06	2.5621e+06	NaN
4.1822e+07	3.2204e+07	2.2378e+07	1.7589e+07	9.7594e+06	2.598e+06	NaN
4.1881e+07	3.2169e+07	2.2395e+07	1.7828e+07	9.6869e+06	2.6221e+06	NaN
4.1748e+07	3.2165e+07	2.2501e+07	1.7867e+07	9.6938e+06	2.6418e+06	NaN
4.1778e+07	3.2044e+07	2.2508e+07	1.7891e+07	9.7161e+06	2.6594e+06	NaN
4.1802e+07	3.2051e+07	2.2445e+07	1.7919e+07	9.7707e+06	2.6822e+06	NaN
4.1702e+07	3.204e+07	2.243e+07	1.7943e+07	9.8212e+06	2.7004e+06	NaN
4.1703e+07	3.215e+07	2.2465e+07	1.79e+07	9.839e+06	2.7095e+06	NaN
4.1816e+07	3.224e+07	2.2509e+07	1.7941e+07	9.8894e+06	2.7764e+06	NaN
4.1828e+07	3.2656e+07	2.2561e+07	1.7935e+07	9.9454e+06	2.8063e+06	NaN
4.1911e+07	3.2818e+07	2.2707e+07	1.7979e+07	9.938e+06	2.8112e+06	NaN
4.1974e+07	3.2864e+07	2.2708e+07	1.8086e+07	9.9549e+06	2.8329e+06	NaN
4.2045e+07	3.2897e+07	2.2693e+07	1.809e+07	9.999e+06	2.8848e+06	NaN
4.2097e+07	3.3008e+07	2.2695e+07	1.8104e+07	1.0008e+07	2.9068e+06	NaN
4.2138e+07	3.3104e+07	2.2785e+07	1.8161e+07	1.0076e+07	2.936e+06	NaN
4.2198e+07	3.3174e+07	2.3445e+07	1.8171e+07	1.0107e+07	2.9534e+06	NaN
4.2219e+07	3.322e+07	2.3524e+07	1.8002e+07	1.0087e+07	2.9783e+06	NaN
4.2251e+07	3.3277e+07	2.371e+07	1.8062e+07	1.0096e+07	3.0134e+06	NaN
4.2349e+07	3.328e+07	2.377e+07	1.8138e+07	1.0112e+07	3.0356e+06	NaN
4.24e+07	3.3363e+07	2.3782e+07	1.8164e+07	1.0092e+07	3.0536e+06	NaN
4.2324e+07	3.3404e+07	2.3833e+07	1.8235e+07	1.0116e+07	3.0873e+06	NaN
4.2387e+07	3.3367e+07	2.3798e+07	1.8302e+07	1.0139e+07	3.1215e+06	NaN
4.2444e+07	3.3357e+07	2.3878e+07	1.818e+07	1.0176e+07	3.1486e+06	NaN
4.2506e+07	3.3344e+07	2.3932e+07	1.8041e+07	1.0071e+07	3.1731e+06	NaN
4.2536e+07	3.3036e+07	2.3975e+07	1.8101e+07	1.0082e+07	3.1919e+06	NaN
4.3011e+07	3.3132e+07	2.4012e+07	1.8176e+07	1.0318e+07	3.2045e+06	NaN
4.26e+07	3.3091e+07	2.3917e+07	1.8266e+07	1.0351e+07	3.2555e+06	NaN
4.272e+07	3.3071e+07	2.4162e+07	1.8161e+07	1.0355e+07	3.2897e+06	NaN
4.2729e+07	3.3222e+07	2.4255e+07	1.8114e+07	1.0394e+07	3.2946e+06	NaN
4.284e+07	3.3175e+07	2.4143e+07	1.8174e+07	1.0426e+07	3.3048e+06	NaN
4.291e+07	3.3128e+07	2.4027e+07	1.8219e+07	1.0443e+07	3.3346e+06	NaN
4.3004e+07	3.3254e+07	2.4016e+07	1.8308e+07	1.0478e+07	3.3545e+06	NaN
4.297e+07	3.3258e+07	2.4025e+07	1.8276e+07	1.0519e+07	3.3803e+06	NaN
4.2995e+07	3.357e+07	2.4125e+07	1.8267e+07	1.0555e+07	3.4159e+06	NaN
4.3092e+07	3.347e+07	2.4312e+07	1.8257e+07	1.0527e+07	3.4455e+06	NaN
4.3196e+07	3.3505e+07	2.434e+07	1.8289e+07	1.054e+07	3.4915e+06	NaN
4.3182e+07	3.3547e+07	2.4323e+07	1.835e+07	1.0592e+07	3.5184e+06	NaN
4.3001e+07	3.3252e+07	2.4313e+07	1.8366e+07	1.0646e+07	3.5374e+06	NaN
4.3042e+07	3.3342e+07	2.43e+07	1.8389e+07	1.0648e+07	3.5707e+06	NaN
4.3109e+07	3.3659e+07	2.4237e+07	1.8653e+07	1.0683e+07	3.5889e+06	NaN
4.4525e+07	3.377e+07	2.4252e+07	1.87e+07	1.0694e+07	3.6251e+06	NaN
4.323e+07	3.376e+07	2.4243e+07	1.8745e+07	1.0727e+07	3.6312e+06	NaN
4.3293e+07	3.3715e+07	2.4196e+07	1.8884e+07	1.0754e+07	3.6587e+06	NaN
4.3283e+07	3.3728e+07	2.4224e+07	1.9002e+07	1.075e+07	3.6746e+06	NaN
4.3357e+07	3.3808e+07	2.4303e+07	1.9037e+07	1.0892e+07	3.889e+06	NaN
4.345e+07	3.3875e+07	2.4283e+07	1.9047e+07	1.0845e+07	3.8995e+06	NaN
4.3458e+07	3.3881e+07	2.4301e+07	1.9102e+07	1.0966e+07	3.9458e+06	NaN
4.3432e+07	3.3923e+07	2.4314e+07	1.9075e+07	1.0908e+07	3.9709e+06	NaN
4.3418e+07	3.4002e+07	2.4315e+07	1.9089e+07	1.0932e+07	3.9955e+06	NaN
4.3256e+07	3.408e+07	2.4376e+07	1.9191e+07	1.0962e+07	4.0158e+06	NaN
4.3176e+07	3.4052e+07	2.4413e+07	1.923e+07	1.1181e+07	4.0386e+06	NaN
4.3212e+07	3.4064e+07	2.4394e+07	1.9289e+07	1.124e+07	4.0647e+06	NaN
4.3197e+07	3.4049e+07	2.446e+07	1.9325e+07	1.1315e+07	4.0786e+06	NaN
4.3203e+07	3.4138e+07	2.4535e+07	1.9361e+07	1.1348e+07	4.0946e+06	NaN
4.3185e+07	3.4175e+07	2.4598e+07	1.9392e+07	1.1374e+07	4.1384e+06	NaN
4.3259e+07	3.4291e+07	2.4697e+07	1.9381e+07	1.1432e+07	4.1603e+06	NaN
4.3214e+07	3.4319e+07	2.4774e+07	1.9558e+07	1.1369e+07	4.173e+06	NaN
4.3284e+07	3.4234e+07	2.4737e+07	1.9565e+07	1.1396e+07	4.1947e+06	NaN
4.3333e+07	3.4296e+07	2.4824e+07	1.9576e+07	1.1425e+07	4.2325e+06	NaN
4.3586e+07	3.4305e+07	2.484e+07	1.9582e+07	1.145e+07	4.2665e+06	NaN
4.3519e+07	3.4318e+07	2.4793e+07	1.9393e+07	1.1474e+07	4.2849e+06	NaN
4.3575e+07	3.4337e+07	2.4788e+07	1.9218e+07	1.1542e+07	4.3021e+06	NaN
4.3627e+07	3.4291e+07	2.4802e+07	1.9171e+07	1.1384e+07	4.3293e+06	NaN
4.3793e+07	3.4357e+07	2.4906e+07	1.9231e+07	1.1368e+07	4.3429e+06	NaN
4.3975e+07	3.3974e+07	2.4987e+07	1.9299e+07	1.1353e+07	4.3668e+06	NaN
4.4008e+07	3.4002e+07	2.5045e+07	1.9301e+07	1.1302e+07	4.3955e+06	NaN
4.4083e+07	3.4175e+07	2.5073e+07	1.934e+07	1.1461e+07	4.4338e+06	NaN
4.4283e+07	3.4056e+07	2.5099e+07	1.9346e+07	1.1522e+07	4.4467e+06	NaN
4.4469e+07	3.428e+07	2.5179e+07	1.9423e+07	1.1554e+07	4.4789e+06	NaN
4.4268e+07	3.4465e+07	2.5159e+07	1.9428e+07	1.1573e+07	4.5084e+06	NaN
4.4277e+07	3.4499e+07	2.5202e+07	1.9654e+07	1.1565e+07	4.499e+06	NaN
4.4334e+07	3.4551e+07	2.5435e+07	1.9643e+07	1.1624e+07	4.5363e+06	NaN
4.4342e+07	3.4407e+07	2.5515e+07	1.9706e+07	1.1677e+07	4.5616e+06	NaN
4.4342e+07	3.4607e+07	2.5672e+07	1.9686e+07	1.162e+07	4.5796e+06	NaN
4.4383e+07	3.4523e+07	2.5697e+07	1.9783e+07	1.1618e+07	4.615e+06	NaN
4.4518e+07	3.4565e+07	2.5727e+07	1.9804e+07	1.163e+07	4.6306e+06	NaN
4.4725e+07	3.453e+07	2.5775e+07	1.9894e+07	1.1663e+07	4.651e+06	NaN
4.4806e+07	3.4553e+07	2.5758e+07	1.9951e+07	1.1707e+07	4.6823e+06	NaN
4.4847e+07	3.4673e+07	2.5806e+07	1.9979e+07	1.1694e+07	4.7072e+06	NaN
4.4656e+07	3.4722e+07	2.5866e+07	2.0039e+07	1.174e+07	4.8041e+06	NaN
4.5312e+07	3.4779e+07	2.5864e+07	2.0083e+07	1.1791e+07	4.844e+06	NaN
4.5392e+07	3.4795e+07	2.5915e+07	2.0208e+07	1.177e+07	4.8781e+06	NaN
4.5393e+07	3.4997e+07	2.6021e+07	2.0146e+07	1.1811e+07	4.925e+06	NaN
4.5431e+07	3.5134e+07	2.5957e+07	2.0223e+07	1.1822e+07	4.9339e+06	NaN
4.5522e+07	3.5194e+07	2.5944e+07	2.0202e+07	1.194e+07	4.9346e+06	NaN
4.5561e+07	3.5421e+07	2.5943e+07	2.0292e+07	1.207e+07	4.9549e+06	NaN
4.5683e+07	3.5485e+07	2.5923e+07	1.999e+07	1.1912e+07	4.9683e+06	NaN
4.5712e+07	3.5458e+07	2.5899e+07	2.013e+07	1.1976e+07	4.9948e+06	NaN
4.5612e+07	3.5564e+07	2.5978e+07	2.0139e+07	1.21e+07	5.04e+06	NaN
4.5626e+07	3.5647e+07	2.5974e+07	2.0132e+07	1.2113e+07	5.0615e+06	NaN
4.5669e+07	3.5744e+07	2.5911e+07	2.0164e+07	1.211e+07	5.0923e+06	NaN
4.5644e+07	3.5834e+07	2.6053e+07	2.0261e+07	1.2177e+07	5.1125e+06	NaN
4.5717e+07	3.5871e+07	2.6009e+07	2.0227e+07	1.2159e+07	5.1243e+06	NaN
4.5796e+07	3.597e+07	2.586e+07	2.026e+07	1.2175e+07	5.1377e+06	NaN
4.5734e+07	3.5978e+07	2.5911e+07	2.0279e+07	1.2161e+07	5.1599e+06	NaN
4.5731e+07	3.5892e+07	2.5119e+07	2.0237e+07	1.2249e+07	5.1661e+06	NaN
4.5838e+07	3.5909e+07	2.5146e+07	2.002e+07	1.227e+07	5.2313e+06	NaN
4.5694e+07	3.596e+07	2.5171e+07	1.999e+07	1.2349e+07	5.2332e+06	NaN
4.5741e+07	3.5988e+07	2.5177e+07	2.0131e+07	1.2385e+07	5.2477e+06	NaN
4.5775e+07	3.6102e+07	2.5176e+07	2.0202e+07	1.2399e+07	5.2615e+06	NaN
4.577e+07	3.6267e+07	2.5206e+07	2.0183e+07	1.2449e+07	5.2763e+06	NaN
4.5681e+07	3.6186e+07	2.5133e+07	2.0136e+07	1.2526e+07	5.3159e+06	NaN
4.5693e+07	3.6346e+07	2.5155e+07	2.0063e+07	1.2555e+07	5.3202e+06	NaN
4.5697e+07	3.6437e+07	2.5142e+07	2.029e+07	1.2614e+07	5.315e+06	NaN
4.5702e+07	3.6439e+07	2.5172e+07	2.0326e+07	1.2595e+07	5.3647e+06	NaN
4.5801e+07	3.6575e+07	2.5196e+07	2.0346e+07	1.2636e+07	5.3905e+06	NaN
4.5868e+07	3.678e+07	2.5431e+07	2.0352e+07	1.2715e+07	5.4324e+06	NaN
4.5917e+07	3.6626e+07	2.5433e+07	2.0594e+07	1.2757e+07	5.4464e+06	NaN
4.5925e+07	3.6488e+07	2.5488e+07	2.0655e+07	1.2792e+07	5.4492e+06	NaN
4.5935e+07	3.651e+07	2.548e+07	2.07e+07	1.2858e+07	5.4695e+06	NaN
4.5934e+07	3.6697e+07	2.5507e+07	2.0567e+07	1.2777e+07	5.4947e+06	NaN
4.5966e+07	3.6612e+07	2.5512e+07	2.0527e+07	1.2734e+07	5.4916e+06	NaN
4.6009e+07	3.6751e+07	2.5568e+07	2.06e+07	1.2829e+07	5.4962e+06	NaN
4.6106e+07	3.6814e+07	2.5543e+07	2.0624e+07	1.2924e+07	5.5495e+06	NaN
4.6234e+07	3.6862e+07	2.5629e+07	2.0282e+07	1.2939e+07	5.5282e+06	NaN
4.6399e+07	3.6732e+07	2.5752e+07	2.0331e+07	1.2983e+07	5.6528e+06	NaN
4.6415e+07	NaN	2.5615e+07	2.0407e+07	1.2953e+07	5.8569e+06	NaN
4.6273e+07	NaN	2.5689e+07	2.0389e+07	1.2992e+07	5.8905e+06	NaN
4.6222e+07	NaN	2.5723e+07	2.0175e+07	1.3033e+07	5.864e+06	NaN
4.6573e+07	NaN	2.5798e+07	2.0191e+07	1.3186e+07	5.9042e+06	NaN
4.6649e+07	NaN	2.5798e+07	2.0199e+07	1.3119e+07	5.9042e+06	NaN
4.6568e+07	NaN	2.5911e+07	2.0198e+07	1.3192e+07	5.9426e+06	NaN
4.6645e+07	NaN	2.5903e+07	2.0237e+07	1.3208e+07	5.9708e+06	NaN
4.6697e+07	NaN	2.5936e+07	2.0502e+07	1.3235e+07	5.9771e+06	NaN
4.6721e+07	NaN	2.6208e+07	2.0514e+07	1.3222e+07	5.9528e+06	NaN
4.6787e+07	NaN	2.6242e+07	2.0515e+07	1.3267e+07	5.9835e+06	NaN
4.6967e+07	NaN	2.5998e+07	2.0426e+07	1.3317e+07	5.9987e+06	NaN
4.7039e+07	NaN	2.5997e+07	2.053e+07	1.3349e+07	6.0773e+06	NaN
4.711e+07	NaN	2.6143e+07	2.0698e+07	1.3365e+07	6.091e+06	NaN
4.7139e+07	NaN	2.6115e+07	2.0729e+07	1.3507e+07	6.1161e+06	NaN
4.7127e+07	NaN	2.6107e+07	2.0697e+07	1.3576e+07	6.1275e+06	NaN
4.7104e+07	NaN	2.625e+07	2.0702e+07	1.3616e+07	6.1328e+06	NaN
4.712e+07	NaN	2.6192e+07	2.0657e+07	1.3622e+07	6.1528e+06	NaN
4.7151e+07	NaN	2.627e+07	2.0789e+07	1.3634e+07	6.162e+06	NaN
4.7144e+07	NaN	2.6235e+07	2.0796e+07	1.369e+07	6.1872e+06	NaN
4.7166e+07	NaN	2.6258e+07	2.0783e+07	1.3629e+07	6.1994e+06	NaN
4.722e+07	NaN	2.6306e+07	2.0864e+07	1.3702e+07	6.2076e+06	NaN
4.7343e+07	NaN	2.6285e+07	2.0819e+07	1.3684e+07	6.235e+06	NaN
4.7381e+07	NaN	2.6326e+07	2.0836e+07	1.373e+07	6.2386e+06	NaN
4.7382e+07	NaN	2.6383e+07	2.1289e+07	1.3745e+07	6.3924e+06	NaN
4.7421e+07	NaN	2.6443e+07	2.131e+07	1.382e+07	6.3985e+06	NaN
4.7503e+07	NaN	2.6391e+07	2.1345e+07	1.3773e+07	6.4011e+06	NaN
4.7603e+07	NaN	2.6419e+07	2.1365e+07	1.3813e+07	6.4306e+06	NaN
4.7503e+07	NaN	2.6317e+07	2.1407e+07	1.3849e+07	6.4473e+06	NaN
4.7623e+07	NaN	2.6335e+07	2.1457e+07	NaN	6.4703e+06	NaN
4.761e+07	NaN	2.6408e+07	2.1582e+07	NaN	6.5073e+06	NaN
4.7658e+07	NaN	2.6367e+07	2.1233e+07	NaN	6.5289e+06	NaN
4.7709e+07	NaN	2.6447e+07	2.1347e+07	NaN	6.5453e+06	NaN
4.7608e+07	NaN	NaN	2.1367e+07	NaN	6.5741e+06	NaN
4.7669e+07	NaN	NaN	2.1266e+07	NaN	6.5842e+06	NaN
4.769e+07	NaN	NaN	2.1283e+07	NaN	6.6167e+06	NaN
4.7795e+07	NaN	NaN	2.1315e+07	NaN	6.6362e+06	NaN
4.7834e+07	NaN	NaN	2.138e+07	NaN	6.6307e+06	NaN
4.787e+07	NaN	NaN	2.1422e+07	NaN	6.6495e+06	NaN
4.7933e+07	NaN	NaN	2.1895e+07	NaN	6.6693e+06	NaN
4.7958e+07	NaN	NaN	2.1929e+07	NaN	6.6875e+06	NaN
4.7975e+07	NaN	NaN	2.1942e+07	NaN	6.6885e+06	NaN
4.803e+07	NaN	NaN	2.2015e+07	NaN	6.691e+06	NaN
4.8083e+07	NaN	NaN	NaN	NaN	6.6946e+06	NaN
4.8117e+07	NaN	NaN	NaN	NaN	6.7725e+06	NaN
4.8169e+07	NaN	NaN	NaN	NaN	6.7914e+06	NaN
4.815e+07	NaN	NaN	NaN	NaN	6.8342e+06	NaN
4.8349e+07	NaN	NaN	NaN	NaN	6.8741e+06	NaN
4.8428e+07	NaN	NaN	NaN	NaN	6.9574e+06	NaN
4.8486e+07	NaN	NaN	NaN	NaN	6.9755e+06	NaN
4.9545e+07	NaN	NaN	NaN	NaN	7.0157e+06	NaN
4.9588e+07	NaN	NaN	NaN	NaN	NaN	NaN
4.9432e+07	NaN	NaN	NaN	NaN	NaN	NaN
4.9472e+07	NaN	NaN	NaN	NaN	NaN	NaN
4.9598e+07	NaN	NaN	NaN	NaN	NaN	NaN
4.9665e+07	NaN	NaN	NaN	NaN	NaN	NaN
4.9706e+07	NaN	NaN	NaN	NaN	NaN	NaN
4.9708e+07	NaN	NaN	NaN	NaN	NaN	NaN
4.9787e+07	NaN	NaN	NaN	NaN	NaN	NaN
4.9804e+07	NaN	NaN	NaN	NaN	NaN	NaN
4.9854e+07	NaN	NaN	NaN	NaN	NaN	NaN
4.9901e+07	NaN	NaN	NaN	NaN	NaN	NaN
4.9995e+07	NaN	NaN	NaN	NaN	NaN	NaN
5.0032e+07	NaN	NaN	NaN	NaN	NaN	NaN
5.0057e+07	NaN	NaN	NaN	NaN	NaN	NaN
5.0128e+07	NaN	NaN	NaN	NaN	NaN	NaN
5.0104e+07	NaN	NaN	NaN	NaN	NaN	NaN
5.009e+07	NaN	NaN	NaN	NaN	NaN	NaN
5.01e+07	NaN	NaN	NaN	NaN	NaN	NaN
5.0372e+07	NaN	NaN	NaN	NaN	NaN	NaN
5.0887e+07	NaN	NaN	NaN	NaN	NaN	NaN
5.0999e+07	NaN	NaN	NaN	NaN	NaN	NaN
5.1038e+07	NaN	NaN	NaN	NaN	NaN	NaN
5.1037e+07	NaN	NaN	NaN	NaN	NaN	NaN
5.1093e+07	NaN	NaN	NaN	NaN	NaN	NaN
5.075e+07	NaN	NaN	NaN	NaN	NaN	NaN
5.0778e+07	NaN	NaN	NaN	NaN	NaN	NaN
5.0761e+07	NaN	NaN	NaN	NaN	NaN	NaN
5.0744e+07	NaN	NaN	NaN	NaN	NaN	NaN
4.9649e+07	NaN	NaN	NaN	NaN	NaN	NaN
4.9885e+07	NaN	NaN	NaN	NaN	NaN	NaN
4.9926e+07	NaN	NaN	NaN	NaN	NaN	NaN
4.996e+07	NaN	NaN	NaN	NaN	NaN	NaN
4.9901e+07	NaN	NaN	NaN	NaN	NaN	NaN
4.9831e+07	NaN	NaN	NaN	NaN	NaN	NaN
4.984e+07	NaN	NaN	NaN	NaN	NaN	NaN
4.9939e+07	NaN	NaN	NaN	NaN	NaN	NaN
5.006e+07	NaN	NaN	NaN	NaN	NaN	NaN
5.0083e+07	NaN	NaN	NaN	NaN	NaN	NaN
5.0094e+07	NaN	NaN	NaN	NaN	NaN	NaN
5.0131e+07	NaN	NaN	NaN	NaN	NaN	NaN
5.0272e+07	NaN	NaN	NaN	NaN	NaN	NaN
5.0301e+07	NaN	NaN	NaN	NaN	NaN	NaN
5.0333e+07	NaN	NaN	NaN	NaN	NaN	NaN
5.0349e+07	NaN	NaN	NaN	NaN	NaN	NaN
5.0411e+07	NaN	NaN	NaN	NaN	NaN	NaN
5.0461e+07	NaN	NaN	NaN	NaN	NaN	NaN
5.0522e+07	NaN	NaN	NaN	NaN	NaN	NaN
5.0593e+07	NaN	NaN	NaN	NaN	NaN	NaN
5.0644e+07	NaN	NaN	NaN	NaN	NaN	NaN
5.0757e+07	NaN	NaN	NaN	NaN	NaN	NaN
5.0892e+07	NaN	NaN	NaN	NaN	NaN	NaN
5.0885e+07	NaN	NaN	NaN	NaN	NaN	NaN
5.0869e+07	NaN	NaN	NaN	NaN	NaN	NaN
5.0857e+07	NaN	NaN	NaN	NaN	NaN	NaN
5.0859e+07	NaN	NaN	NaN	NaN	NaN	NaN
5.0923e+07	NaN	NaN	NaN	NaN	NaN	NaN
5.0967e+07	NaN	NaN	NaN	NaN	NaN	NaN
5.0958e+07	NaN	NaN	NaN	NaN	NaN	NaN
5.0959e+07	NaN	NaN	NaN	NaN	NaN	NaN
5.1059e+07	NaN	NaN	NaN	NaN	NaN	NaN
5.1107e+07	NaN	NaN	NaN	NaN	NaN	NaN
5.1172e+07	NaN	NaN	NaN	NaN	NaN	NaN
5.1089e+07	NaN	NaN	NaN	NaN	NaN	NaN
5.1279e+07	NaN	NaN	NaN	NaN	NaN	NaN
5.145e+07	NaN	NaN	NaN	NaN	NaN	NaN
5.1423e+07	NaN	NaN	NaN	NaN	NaN	NaN
5.1485e+07	NaN	NaN	NaN	NaN	NaN	NaN
5.1508e+07	NaN	NaN	NaN	NaN	NaN	NaN
5.1538e+07	NaN	NaN	NaN	NaN	NaN	NaN
5.1494e+07	NaN	NaN	NaN	NaN	NaN	NaN
5.1504e+07	NaN	NaN	NaN	NaN	NaN	NaN
5.1526e+07	NaN	NaN	NaN	NaN	NaN	NaN
5.1615e+07	NaN	NaN	NaN	NaN	NaN	NaN
5.1673e+07	NaN	NaN	NaN	NaN	NaN	NaN
5.1624e+07	NaN	NaN	NaN	NaN	NaN	NaN
5.1724e+07	NaN	NaN	NaN	NaN	NaN	NaN
5.1788e+07	NaN	NaN	NaN	NaN	NaN	NaN
5.1834e+07	NaN	NaN	NaN	NaN	NaN	NaN
5.2091e+07	NaN	NaN	NaN	NaN	NaN	NaN
5.208e+07	NaN	NaN	NaN	NaN	NaN	NaN
5.2162e+07	NaN	NaN	NaN	NaN	NaN	NaN
5.2222e+07	NaN	NaN	NaN	NaN	NaN	NaN
5.2342e+07	NaN	NaN	NaN	NaN	NaN	NaN
5.2396e+07	NaN	NaN	NaN	NaN	NaN	NaN
5.2478e+07	NaN	NaN	NaN	NaN	NaN	NaN
1237	NaN	NaN	NaN	NaN	NaN	NaN
1238	NaN	NaN	NaN	NaN	NaN	NaN
