# Supplementary material for: Behavioral and Network Origins of Wealth Inequality: Insights from a Virtual World
Source: PLoS One. 2014 Aug 25;9(8):e103503. doi: 10.1371/journal.pone.0103503 (PMC4143195; doi:10.1371/journal.pone.0103503)
Supplement: Data S1 — Data as plotted in Figs. 1 – 8 . (ZIP) [file pone.0103503.s007.zip › PublicData/Fig5C.csv]

0.02	12.38
0.06	14.228
0.1	10.527
0.14	12.649
0.18	10.469
0.22	10.306
0.26	9.9218
0.3	10.35
0.34	9.7208
0.38	10.921
0.42	9.6044
0.46	11.733
0.5	10.04
0.54	7.0462
0.58	10.513
0.62	9.9918
0.66	9.1627
0.7	10.465
0.74	8.0355
0.78	12.753
0.82	8.8891
0.86	7.0503
0.9	6.5106
0.94	11.509
0.98	7.1479
