# Supplementary material for: Behavioral and Network Origins of Wealth Inequality: Insights from a Virtual World
Source: PLoS One. 2014 Aug 25;9(8):e103503. doi: 10.1371/journal.pone.0103503 (PMC4143195; doi:10.1371/journal.pone.0103503)
Supplement: Data S1 — Data as plotted in Figs. 1 – 8 . (ZIP) [file pone.0103503.s007.zip › PublicData/Fig6A.csv]

1	0.65	NaN	NaN	0.65	0.65	0.65	0.65	0.75055	0.65	0.75316	0.68251	0.81963	0.82312	0.81638	0.78835	0.7012	0.65	0.74853	0.74696	0.68667	0.72851	0.81513	0.73322	0.72043	0.80629	0.74482	0.8601	0.80351	0.79027	0.84603	0.95551	0.9403	0.96272	0.97136	0.92789	1.0032	0.97331	0.94526	0.88862	0.99537	1.0392	0.85179	0.8135	0.96228	0.83126	NaN	NaN	NaN	NaN
1.4	NaN	NaN	NaN	NaN	NaN	NaN	NaN	0.65	0.85294	0.68933	0.67487	0.82006	0.87855	0.87307	0.8013	0.77228	0.89218	0.66829	0.78826	0.66702	0.81495	0.98018	0.699	0.82765	0.65	0.89523	0.65	0.67867	0.65	1.0394	0.85939	0.65	NaN	0.65	NaN	0.65	0.82044	0.79587	0.70656	0.65	0.65025	NaN	NaN	NaN	NaN	NaN	NaN	NaN	NaN
1.8	NaN	0.65	NaN	NaN	NaN	NaN	NaN	NaN	0.66456	1.0252	0.75929	0.76586	0.652	0.65706	0.71428	0.75958	0.65	0.76464	0.9433	0.65	0.74607	0.65	0.89581	0.65555	1.1772	0.65	NaN	0.65	0.65	0.68955	1.111	1.1052	NaN	NaN	0.74113	1.3073	0.81584	NaN	NaN	NaN	NaN	1.0236	0.81377	NaN	NaN	NaN	NaN	NaN	NaN
2.2	NaN	NaN	NaN	NaN	NaN	0.65	NaN	0.65	0.80598	0.65	0.7642	0.6936	0.75389	0.81334	0.7765	0.78193	0.88696	0.81429	1.0625	0.79384	0.83123	0.83693	0.76617	0.79399	0.68945	1.0227	0.77003	0.75079	0.65	0.92563	0.91886	1.1245	0.9892	0.74623	0.74483	0.80672	1.35	0.74549	0.84941	NaN	0.76033	NaN	NaN	NaN	NaN	NaN	NaN	NaN	NaN
2.6	NaN	NaN	NaN	NaN	NaN	NaN	NaN	NaN	NaN	NaN	0.8617	0.84645	0.97004	0.90866	0.88745	0.74141	0.68244	0.68352	0.69941	0.98469	1.3122	0.77908	0.85677	0.68267	0.84446	0.65984	0.75824	0.65	0.65227	0.84297	1.35	0.96107	0.81372	1.1915	0.72167	1.1032	NaN	0.84783	NaN	NaN	NaN	NaN	NaN	NaN	NaN	NaN	NaN	NaN	NaN
3	NaN	NaN	NaN	NaN	NaN	NaN	NaN	NaN	NaN	0.65	0.85768	0.65	1.0539	0.789	0.93882	0.9114	0.83533	0.79331	0.70716	0.77551	0.68935	0.85817	1.0032	1.0458	0.69138	0.72756	0.74992	0.8462	0.66102	1.35	1.35	0.9537	0.76466	1.1983	0.82284	1.0059	NaN	1.0501	0.65	NaN	NaN	NaN	NaN	NaN	NaN	NaN	NaN	NaN	NaN
3.4	NaN	NaN	NaN	NaN	NaN	NaN	NaN	NaN	NaN	NaN	NaN	1.35	1.35	0.75079	1.0008	0.98543	0.92941	0.89101	0.85153	0.85466	0.7523	0.76751	0.79034	0.65844	0.69617	0.73457	0.71752	0.93628	0.92293	0.6586	0.75491	1.1178	0.65	0.97262	0.65	0.88605	0.90935	NaN	0.90962	NaN	0.65	NaN	NaN	NaN	NaN	NaN	NaN	NaN	NaN
3.8	NaN	NaN	NaN	NaN	NaN	NaN	NaN	NaN	NaN	NaN	NaN	NaN	0.65	1.0496	1.0754	0.99439	1.1216	1.1276	0.82978	0.79895	0.65	0.87664	0.67771	0.77384	0.71923	0.65304	0.82613	0.7445	0.96848	0.65	0.89333	1.0846	0.8602	0.77169	0.81323	0.75184	NaN	NaN	0.65	NaN	0.74027	NaN	NaN	NaN	NaN	NaN	NaN	NaN	NaN
4.2	NaN	NaN	NaN	NaN	NaN	NaN	NaN	NaN	NaN	NaN	NaN	NaN	NaN	1.2796	1.176	1.0719	0.96077	1.0491	1.1651	0.83645	1.1273	0.82926	0.87531	0.74505	0.71321	0.8825	0.76593	1.1276	0.98695	0.99121	1.0077	1.1536	1.133	0.86061	1.1375	1.0486	1.2179	1.35	1.35	0.65	NaN	NaN	0.65	NaN	NaN	NaN	NaN	NaN	NaN
4.6	NaN	NaN	NaN	NaN	NaN	NaN	NaN	NaN	NaN	NaN	NaN	NaN	NaN	NaN	NaN	0.78519	1.07	1.0974	1.0182	0.93635	0.91159	0.90907	0.8351	0.71518	0.7423	0.73004	0.74526	0.74993	0.65	0.96562	1.0644	1.1033	0.9742	0.65	0.67322	0.9923	0.65	NaN	NaN	1.1015	NaN	NaN	NaN	NaN	NaN	NaN	NaN	NaN	NaN
5	NaN	NaN	NaN	NaN	NaN	NaN	NaN	NaN	NaN	NaN	NaN	NaN	NaN	NaN	NaN	1.1994	1.1998	0.99722	1.0701	0.71592	1.0245	0.95385	0.88923	0.9159	0.77972	0.84816	0.9188	0.76674	0.7191	0.68544	0.92698	1.0702	0.79164	0.80081	0.75604	1.0641	0.99449	NaN	NaN	NaN	NaN	NaN	NaN	NaN	NaN	NaN	NaN	NaN	NaN
5.4	NaN	NaN	NaN	NaN	NaN	NaN	NaN	NaN	NaN	NaN	NaN	NaN	NaN	NaN	NaN	NaN	0.79213	0.65	1.1427	1.2456	1.0853	1.0391	0.92506	0.95866	0.88592	0.77855	0.77099	0.69376	0.68061	0.65	0.92219	1.0389	1.034	0.92207	1.0965	1.2235	1.1654	0.65	NaN	NaN	0.65	NaN	0.65	NaN	NaN	0.65	NaN	NaN	NaN
5.8	NaN	NaN	NaN	NaN	NaN	NaN	NaN	NaN	NaN	NaN	NaN	NaN	NaN	NaN	NaN	NaN	NaN	NaN	1.1927	0.9223	0.94875	1.1584	0.83324	1.008	0.88906	0.91787	0.76541	0.76377	0.65	0.7414	0.83124	0.95071	1.1917	0.65	1.0916	1.2251	1.0658	NaN	0.66271	NaN	1.1631	NaN	NaN	NaN	NaN	NaN	NaN	NaN	NaN
6.2	NaN	NaN	NaN	NaN	NaN	NaN	NaN	NaN	NaN	NaN	NaN	NaN	NaN	NaN	NaN	NaN	NaN	NaN	1.35	0.85989	1.2897	1.0164	1.1048	1.0065	1.0119	0.92295	0.82793	0.93954	0.93581	0.80734	0.90965	0.92064	0.93494	1.0115	1.0464	1.044	1.35	0.8058	NaN	NaN	0.79501	NaN	NaN	NaN	NaN	0.66803	NaN	NaN	NaN
6.6	NaN	NaN	NaN	NaN	NaN	NaN	NaN	NaN	NaN	NaN	NaN	NaN	NaN	NaN	NaN	NaN	NaN	NaN	NaN	NaN	NaN	1.2302	0.96479	1.2244	1.1054	0.98698	0.93942	0.79333	0.78701	0.77946	0.8672	0.86885	0.81893	0.99393	0.705	1.183	0.89482	0.82724	0.9821	0.87021	0.65	NaN	NaN	NaN	NaN	NaN	NaN	NaN	NaN
7	NaN	NaN	NaN	NaN	NaN	NaN	NaN	NaN	NaN	NaN	NaN	NaN	NaN	NaN	NaN	NaN	NaN	NaN	NaN	NaN	NaN	1.2052	1.0439	1.2254	1.1642	1.0697	0.9958	1.0281	0.94154	0.99311	1.0044	1.0296	0.94866	0.8412	0.90489	1.1912	1.0114	0.68965	0.66623	0.82068	NaN	NaN	NaN	NaN	NaN	NaN	NaN	NaN	NaN
7.4	NaN	NaN	NaN	NaN	NaN	NaN	NaN	NaN	NaN	NaN	NaN	NaN	NaN	NaN	NaN	NaN	NaN	NaN	NaN	NaN	NaN	NaN	1.1922	1.109	1.0545	1.0158	1.0469	1.0117	0.88666	0.94387	0.96144	0.97574	0.94042	0.92043	1.0559	1.0196	1.0362	0.90627	1.0762	0.74625	NaN	1.2327	0.65	NaN	NaN	NaN	NaN	NaN	NaN
7.8	NaN	NaN	NaN	NaN	NaN	NaN	NaN	NaN	NaN	NaN	NaN	NaN	NaN	NaN	NaN	NaN	NaN	NaN	NaN	NaN	NaN	NaN	0.94286	1.268	1.1228	1.1134	1.0656	1.0397	0.97467	0.98422	0.98788	1.0413	0.96481	0.96224	1.0613	1.0058	1.1411	1.3298	1.0095	0.77125	1.0563	NaN	1.1547	NaN	NaN	NaN	NaN	NaN	NaN
8.2	NaN	NaN	NaN	NaN	NaN	NaN	NaN	NaN	NaN	NaN	NaN	NaN	NaN	NaN	NaN	NaN	NaN	NaN	NaN	NaN	NaN	NaN	NaN	0.65	1.0785	1.1541	1.0984	1.1319	1.0152	0.99771	1.0519	1.027	1.0518	1.0434	1.0008	1.0417	1.0264	0.8511	0.93627	0.98783	0.74919	1.0072	0.77641	NaN	0.65	NaN	NaN	NaN	NaN
8.6	NaN	NaN	NaN	NaN	NaN	NaN	NaN	NaN	NaN	NaN	NaN	NaN	NaN	NaN	NaN	NaN	NaN	NaN	NaN	NaN	NaN	NaN	NaN	NaN	1.2928	1.0173	1.1633	1.1812	1.0686	1.0637	0.97602	1.0494	1.043	0.87099	1.2721	1.0414	0.90333	0.83826	1.0658	0.70188	1.35	NaN	0.79805	NaN	NaN	NaN	NaN	NaN	NaN
9	NaN	NaN	NaN	NaN	NaN	NaN	NaN	NaN	NaN	NaN	NaN	NaN	NaN	NaN	NaN	NaN	NaN	NaN	NaN	NaN	NaN	NaN	NaN	NaN	NaN	0.65589	1.1749	1.1447	1.0319	1.0798	0.99912	1.0002	1.0375	0.99954	1.0151	1.016	0.92169	1.0371	0.93357	1.0605	0.91222	1.1682	1.2579	0.65	NaN	NaN	0.65	NaN	NaN
9.4	NaN	NaN	NaN	NaN	NaN	NaN	NaN	NaN	NaN	NaN	NaN	NaN	NaN	NaN	NaN	NaN	NaN	NaN	NaN	NaN	NaN	NaN	NaN	NaN	NaN	NaN	1.2224	0.97053	1.2341	1.2193	1.1623	1.1055	0.94856	1.0022	0.95931	1.0032	0.88605	0.85905	1.0204	0.83674	0.75221	0.713	0.737	0.89368	0.65	NaN	NaN	NaN	NaN
9.8	NaN	NaN	NaN	NaN	NaN	NaN	NaN	NaN	NaN	NaN	NaN	NaN	NaN	NaN	NaN	NaN	NaN	NaN	NaN	NaN	NaN	NaN	NaN	NaN	NaN	NaN	0.782	1.0673	0.97092	1.3126	1.1056	1.1891	1.0013	0.95907	0.97082	1.0012	1.0853	1.0043	1.1182	0.67235	1.1479	0.83739	0.66785	0.97681	NaN	0.93047	NaN	NaN	0.65
10.2	NaN	NaN	NaN	NaN	NaN	NaN	NaN	NaN	NaN	NaN	NaN	NaN	NaN	NaN	NaN	NaN	NaN	NaN	NaN	NaN	NaN	NaN	NaN	NaN	NaN	NaN	NaN	NaN	1.0763	1.1588	1.1607	1.2132	1.1725	1.0369	0.96647	1.0459	1.0379	1.0422	0.91116	0.91271	0.89383	1.1935	0.7678	0.73541	NaN	NaN	NaN	NaN	NaN
10.6	NaN	NaN	NaN	NaN	NaN	NaN	NaN	NaN	NaN	NaN	NaN	NaN	NaN	NaN	NaN	NaN	NaN	NaN	NaN	NaN	NaN	NaN	NaN	NaN	NaN	NaN	NaN	NaN	0.75682	1.2479	1.1821	1.0291	1.2731	1.0085	1.0709	1.1806	1.1345	1.1016	1.0299	0.7536	0.89609	0.65	NaN	1.0641	NaN	NaN	NaN	NaN	NaN
11	NaN	NaN	NaN	NaN	NaN	NaN	NaN	NaN	NaN	NaN	NaN	NaN	NaN	NaN	NaN	NaN	NaN	NaN	NaN	NaN	NaN	NaN	NaN	NaN	NaN	NaN	NaN	NaN	NaN	1.35	1.2621	1.0756	1.171	1.1391	1.0437	1.1642	0.99851	1.025	0.91472	1.0503	0.88008	0.82272	0.79653	0.93934	0.65	NaN	0.65	NaN	NaN
11.4	NaN	NaN	NaN	NaN	NaN	NaN	NaN	NaN	NaN	NaN	NaN	NaN	NaN	NaN	NaN	NaN	NaN	NaN	NaN	NaN	NaN	NaN	NaN	NaN	NaN	NaN	NaN	NaN	0.65	1.35	1.2998	1.233	1.0127	1.2359	0.88684	1.0757	1.2823	1.0415	1.0508	1.287	1.2825	0.71842	0.66387	1.144	0.78295	NaN	0.9093	NaN	NaN
11.8	NaN	NaN	NaN	NaN	NaN	NaN	NaN	NaN	NaN	NaN	NaN	NaN	NaN	NaN	NaN	NaN	NaN	NaN	NaN	NaN	NaN	NaN	NaN	NaN	NaN	NaN	NaN	NaN	NaN	NaN	NaN	0.97138	1.3424	1.2331	1.284	1.1009	1.1151	1.1327	1.0299	0.91905	0.88395	1.1398	0.91063	0.65	0.65681	NaN	NaN	NaN	NaN
12.2	NaN	NaN	NaN	NaN	NaN	NaN	NaN	NaN	NaN	NaN	NaN	NaN	NaN	NaN	NaN	NaN	NaN	NaN	NaN	NaN	NaN	NaN	NaN	NaN	NaN	1.35	NaN	NaN	NaN	NaN	NaN	1.0766	1.0424	1.2528	1.2473	1.1273	1.1379	1.0992	1.1415	0.91051	0.9959	1.0669	0.80158	0.73017	0.65	NaN	NaN	NaN	NaN
12.6	NaN	NaN	NaN	NaN	NaN	NaN	NaN	NaN	NaN	NaN	NaN	NaN	NaN	NaN	NaN	NaN	NaN	NaN	NaN	NaN	NaN	NaN	NaN	NaN	NaN	NaN	NaN	NaN	NaN	NaN	NaN	NaN	1.35	0.78162	1.0149	0.94405	1.1238	1.0731	0.90829	1.1926	1.2292	1.1697	0.86186	1.1219	NaN	NaN	0.72556	NaN	NaN
13	NaN	NaN	NaN	NaN	NaN	NaN	NaN	NaN	NaN	NaN	NaN	NaN	NaN	NaN	NaN	NaN	NaN	NaN	NaN	NaN	NaN	NaN	NaN	NaN	NaN	NaN	NaN	NaN	NaN	NaN	NaN	NaN	NaN	1.3284	1.1491	1.1819	1.2337	1.1118	1.0749	1.0826	1.2101	1.0781	0.9789	0.81299	0.99766	1.1411	0.82525	NaN	NaN
13.4	NaN	NaN	NaN	NaN	NaN	NaN	NaN	NaN	NaN	NaN	NaN	NaN	NaN	NaN	NaN	NaN	NaN	NaN	NaN	NaN	NaN	NaN	NaN	NaN	NaN	NaN	NaN	NaN	NaN	NaN	NaN	NaN	NaN	NaN	1.1788	1.0974	1.315	1.1742	1.35	0.96286	1.0901	1.1874	1.0325	0.87886	0.78032	0.86382	NaN	NaN	NaN
13.8	NaN	NaN	NaN	NaN	NaN	NaN	NaN	NaN	NaN	NaN	NaN	NaN	NaN	NaN	NaN	NaN	NaN	NaN	NaN	NaN	NaN	NaN	NaN	NaN	NaN	NaN	NaN	NaN	NaN	NaN	NaN	NaN	NaN	NaN	NaN	1.2733	1.273	1.1539	1.2637	1.1881	1.031	1.168	0.97322	1.2023	0.89153	1.0949	1.2536	1.0946	NaN
14.2	NaN	NaN	NaN	NaN	NaN	NaN	NaN	NaN	NaN	NaN	NaN	NaN	NaN	NaN	NaN	NaN	NaN	NaN	NaN	NaN	NaN	NaN	NaN	NaN	NaN	NaN	NaN	NaN	NaN	NaN	NaN	NaN	1.35	NaN	1.2656	0.96956	1.304	1.2474	1.0893	1.3434	1.2688	0.93258	0.86346	0.85873	NaN	NaN	1.0619	NaN	NaN
14.6	NaN	NaN	NaN	NaN	NaN	NaN	NaN	NaN	NaN	NaN	NaN	NaN	NaN	NaN	NaN	NaN	NaN	NaN	NaN	NaN	NaN	NaN	NaN	NaN	NaN	NaN	NaN	NaN	NaN	NaN	NaN	NaN	NaN	NaN	NaN	NaN	0.6686	1.0445	1.2278	0.70803	0.89287	0.71508	0.75309	NaN	0.88937	NaN	NaN	NaN	NaN
15	NaN	NaN	NaN	NaN	NaN	NaN	NaN	NaN	NaN	NaN	NaN	NaN	NaN	NaN	NaN	NaN	NaN	NaN	NaN	NaN	NaN	NaN	NaN	NaN	NaN	NaN	NaN	NaN	NaN	NaN	NaN	NaN	NaN	NaN	NaN	NaN	NaN	NaN	NaN	NaN	NaN	NaN	NaN	NaN	NaN	NaN	NaN	NaN	NaN
NaN	89.175	112.25	141.3	177.88	223.92	281.89	354.86	446.73	562.39	708	891.3	1122.1	1412.6	1778.3	2238.8	2818.4	3548.2	4466.9	5623.5	7079.5	8912.6	11220	14125	17783	22387	28184	35481	44668	56234	70795	89125	1.122e+05	1.4125e+05	1.7783e+05	2.2387e+05	2.8184e+05	3.5481e+05	4.4668e+05	5.6234e+05	7.0795e+05	8.9125e+05	1.122e+06	1.4125e+06	1.7783e+06	2.2387e+06	2.8184e+06	3.5481e+06	4.4668e+06	5.6234e+06
[truncated: 2 more columns]
