# Supplementary material for: Behavioral and Network Origins of Wealth Inequality: Insights from a Virtual World
Source: PLoS One. 2014 Aug 25;9(8):e103503. doi: 10.1371/journal.pone.0103503 (PMC4143195; doi:10.1371/journal.pone.0103503)
Supplement: Data S1 — Data as plotted in Figs. 1 – 8 . (ZIP) [file pone.0103503.s007.zip › PublicData/Fig6B.csv]

10	0.65	0.65	NaN	0.65	0.65	0.65	0.65	0.65	0.65	0.65	0.8963	0.97717	0.89128	0.89868	0.92373	0.698	0.96239	0.78398	0.81316	0.65	0.90469	0.86472	0.80446	0.74768	0.65	0.6767	1.3062	0.65	1.2296	0.70355	NaN	0.65	0.65	NaN	NaN	NaN	NaN	NaN	NaN	NaN	NaN	NaN	NaN	NaN	NaN	NaN	NaN	NaN	NaN
12.5	NaN	NaN	NaN	NaN	NaN	NaN	0.65	1.007	0.65	0.82323	0.65	0.78026	0.89908	0.81008	0.78736	0.84614	0.77405	0.7896	0.95747	0.65	0.65	0.89977	0.65	1.019	0.91279	0.7511	1.2849	1.1086	0.65	0.65	NaN	NaN	NaN	NaN	NaN	NaN	NaN	NaN	NaN	NaN	NaN	NaN	NaN	NaN	NaN	NaN	NaN	NaN	NaN
15	0.65	NaN	NaN	NaN	0.65	0.65	NaN	0.65	0.90617	0.82897	0.69946	0.74104	0.78874	0.81375	0.84808	0.81955	0.7807	0.82784	0.86103	0.86118	0.95745	0.8344	0.95058	0.95051	0.9674	0.96279	1.0484	1.0965	1.1294	0.72447	1.2808	0.65	0.65	NaN	NaN	NaN	NaN	NaN	NaN	NaN	NaN	NaN	NaN	NaN	NaN	NaN	NaN	NaN	NaN
17.5	NaN	NaN	NaN	NaN	NaN	NaN	NaN	NaN	NaN	NaN	NaN	0.97414	0.68708	0.86504	0.87351	0.81585	0.86083	0.91207	0.91117	0.81545	0.95476	0.89546	0.89091	1.0048	1.0098	0.93383	1.0352	1.021	1.0227	1.35	1.1505	1.0954	NaN	0.65	NaN	NaN	NaN	NaN	NaN	NaN	NaN	NaN	NaN	NaN	NaN	NaN	NaN	NaN	NaN
20	NaN	NaN	NaN	NaN	NaN	NaN	NaN	NaN	NaN	NaN	NaN	NaN	NaN	NaN	0.65233	1.35	1.3221	0.95353	1.08	0.97159	0.98215	0.87439	0.81268	0.86805	0.90224	0.93143	0.92671	1.0273	1.1026	1.2872	1.35	0.89674	1.328	1.0469	0.65	NaN	NaN	NaN	NaN	NaN	NaN	NaN	NaN	NaN	NaN	NaN	NaN	NaN	NaN
22.5	NaN	NaN	NaN	NaN	NaN	NaN	NaN	NaN	NaN	NaN	NaN	NaN	NaN	NaN	NaN	NaN	NaN	NaN	0.65	0.78926	0.81206	0.95069	0.93299	0.81307	0.86017	0.85866	0.91898	0.92656	0.95692	1.0105	1.2053	1.3003	1.246	1.1817	1.1346	1.35	1.35	NaN	NaN	NaN	NaN	NaN	NaN	NaN	NaN	NaN	NaN	NaN	NaN
25	NaN	NaN	NaN	NaN	NaN	NaN	NaN	NaN	NaN	NaN	NaN	NaN	NaN	NaN	NaN	NaN	NaN	NaN	1.35	NaN	0.65	1.2481	0.89563	0.9152	0.79212	0.88455	0.83982	0.88851	0.85143	0.98301	1.0001	1.0622	1.1976	1.3012	1.0671	NaN	NaN	NaN	NaN	NaN	NaN	NaN	NaN	NaN	NaN	NaN	NaN	NaN	NaN
27.5	NaN	NaN	NaN	NaN	NaN	NaN	NaN	NaN	NaN	NaN	NaN	NaN	NaN	NaN	NaN	NaN	NaN	NaN	NaN	NaN	NaN	0.65	0.98869	1.0281	1.0198	0.89598	0.75887	0.90869	0.8051	0.93134	0.96338	1.0505	1.0485	1.2402	1.0645	NaN	NaN	NaN	NaN	NaN	NaN	NaN	NaN	NaN	NaN	NaN	NaN	NaN	NaN
30	NaN	NaN	NaN	NaN	NaN	NaN	NaN	NaN	NaN	NaN	NaN	NaN	NaN	NaN	NaN	NaN	NaN	NaN	NaN	NaN	NaN	NaN	NaN	0.6594	1.014	1.0312	0.89337	0.99893	0.81919	0.92439	0.99583	0.97851	1.0358	0.98106	1.3364	1.1246	1.223	0.72652	NaN	NaN	NaN	NaN	NaN	NaN	NaN	NaN	NaN	NaN	NaN
32.5	NaN	NaN	NaN	NaN	NaN	NaN	NaN	NaN	NaN	NaN	NaN	NaN	NaN	NaN	NaN	NaN	NaN	NaN	NaN	NaN	NaN	NaN	NaN	NaN	0.65	1.141	0.83809	0.98129	0.90568	0.83528	0.96182	1.0743	1.1067	1.144	0.92805	1.1644	0.84762	NaN	NaN	NaN	NaN	NaN	NaN	NaN	NaN	NaN	NaN	NaN	NaN
35	NaN	NaN	NaN	NaN	NaN	NaN	NaN	NaN	NaN	NaN	NaN	NaN	NaN	NaN	NaN	NaN	NaN	NaN	NaN	NaN	NaN	NaN	NaN	NaN	NaN	0.65	0.98403	0.956	0.90384	0.94141	0.94626	0.97281	1.004	1.0908	1.0416	1.1114	1.2869	0.79047	0.65	NaN	NaN	NaN	NaN	NaN	NaN	NaN	NaN	NaN	NaN
37.5	NaN	NaN	NaN	NaN	NaN	NaN	NaN	NaN	NaN	NaN	NaN	NaN	NaN	NaN	NaN	NaN	NaN	NaN	NaN	NaN	NaN	NaN	NaN	NaN	NaN	NaN	NaN	0.79281	1.1285	0.71732	1.017	1.0232	0.95069	0.97004	1.1226	1.1273	1.1092	1.35	NaN	0.85571	NaN	NaN	NaN	NaN	NaN	NaN	NaN	NaN	NaN
40	NaN	NaN	NaN	NaN	NaN	NaN	NaN	NaN	NaN	NaN	NaN	NaN	NaN	NaN	NaN	NaN	NaN	NaN	NaN	NaN	NaN	NaN	NaN	NaN	NaN	NaN	NaN	NaN	0.86003	0.7224	0.94801	0.93244	1.0082	0.89081	1.0792	1.1054	1.1965	0.84193	0.65	1.2203	NaN	NaN	NaN	NaN	NaN	NaN	NaN	NaN	NaN
42.5	NaN	NaN	NaN	NaN	NaN	NaN	NaN	NaN	NaN	NaN	NaN	NaN	NaN	NaN	NaN	NaN	NaN	NaN	NaN	NaN	NaN	NaN	NaN	NaN	NaN	NaN	NaN	NaN	NaN	NaN	0.99441	0.99815	0.97131	0.95658	0.91818	1.1577	1.0723	1.2127	1.35	0.65	0.72381	NaN	NaN	NaN	NaN	NaN	NaN	NaN	NaN
45	NaN	NaN	NaN	NaN	NaN	NaN	NaN	NaN	NaN	NaN	NaN	NaN	NaN	NaN	NaN	NaN	NaN	NaN	NaN	NaN	NaN	NaN	NaN	NaN	NaN	NaN	NaN	NaN	NaN	NaN	NaN	1.0508	1.0021	0.95028	1.0364	1.0844	1.0431	1.1754	1.1047	1.35	0.65	NaN	NaN	NaN	NaN	NaN	NaN	NaN	NaN
47.5	NaN	NaN	NaN	NaN	NaN	NaN	NaN	NaN	NaN	NaN	NaN	NaN	NaN	NaN	NaN	NaN	NaN	NaN	NaN	NaN	NaN	NaN	NaN	NaN	NaN	NaN	NaN	NaN	NaN	NaN	NaN	0.70905	0.88946	0.94689	1.0276	1.0154	1.0756	1.058	0.96946	0.95632	0.84855	NaN	NaN	NaN	NaN	NaN	NaN	NaN	NaN
50	NaN	NaN	NaN	NaN	NaN	NaN	NaN	NaN	NaN	NaN	NaN	NaN	NaN	NaN	NaN	NaN	NaN	NaN	NaN	NaN	NaN	NaN	NaN	NaN	NaN	NaN	NaN	NaN	NaN	NaN	NaN	NaN	0.91597	0.8684	0.93757	1.0355	1.0819	1.0073	1.0095	0.94986	1.1459	1.0188	0.94442	0.74335	0.65	NaN	NaN	NaN	NaN
52.5	NaN	NaN	NaN	NaN	NaN	NaN	NaN	NaN	NaN	NaN	NaN	NaN	NaN	NaN	NaN	NaN	NaN	NaN	NaN	NaN	NaN	NaN	NaN	NaN	NaN	NaN	NaN	NaN	NaN	NaN	NaN	NaN	NaN	0.89531	0.96991	0.95466	1.0047	0.99734	1.0134	1.0061	1.1984	1.0748	1.0381	0.71039	0.85738	NaN	NaN	NaN	NaN
55	NaN	NaN	NaN	NaN	NaN	NaN	NaN	NaN	NaN	NaN	NaN	NaN	NaN	NaN	NaN	NaN	NaN	NaN	NaN	NaN	NaN	NaN	NaN	NaN	NaN	NaN	NaN	NaN	NaN	NaN	NaN	NaN	NaN	NaN	1.085	0.9948	0.99634	0.96487	0.93851	1.0141	0.94241	1.0541	0.81519	1.1241	0.82794	0.65	0.72556	NaN	NaN
57.5	NaN	NaN	NaN	NaN	NaN	NaN	NaN	NaN	NaN	NaN	NaN	NaN	NaN	NaN	NaN	NaN	NaN	NaN	NaN	NaN	NaN	NaN	NaN	NaN	NaN	NaN	NaN	NaN	NaN	NaN	NaN	NaN	NaN	NaN	NaN	0.90558	0.88064	0.99992	1.1278	0.94087	0.94902	1.0212	0.92407	NaN	0.66669	0.66803	NaN	NaN	NaN
60	NaN	NaN	NaN	NaN	NaN	NaN	NaN	NaN	NaN	NaN	NaN	NaN	NaN	NaN	NaN	NaN	NaN	NaN	NaN	NaN	NaN	NaN	NaN	NaN	NaN	NaN	NaN	NaN	NaN	NaN	NaN	NaN	NaN	NaN	NaN	1.079	0.88998	0.91509	0.96445	0.98094	1.0325	0.98466	0.99382	0.80925	0.65	NaN	NaN	NaN	NaN
62.5	NaN	NaN	NaN	NaN	NaN	NaN	NaN	NaN	NaN	NaN	NaN	NaN	NaN	NaN	NaN	NaN	NaN	NaN	NaN	NaN	NaN	NaN	NaN	NaN	NaN	NaN	NaN	NaN	NaN	NaN	NaN	NaN	NaN	NaN	NaN	NaN	0.92596	0.88929	1.1173	1.0723	0.8742	0.86887	0.95058	0.82959	0.81805	0.79176	0.65	NaN	NaN
65	NaN	NaN	NaN	NaN	NaN	NaN	NaN	NaN	NaN	NaN	NaN	NaN	NaN	NaN	NaN	NaN	NaN	NaN	NaN	NaN	NaN	NaN	NaN	NaN	NaN	NaN	NaN	NaN	NaN	NaN	NaN	NaN	NaN	NaN	NaN	NaN	1.1252	1.0573	1.0531	1.0163	1.0737	0.98788	0.73797	0.65	NaN	0.901	NaN	NaN	NaN
67.5	NaN	NaN	NaN	NaN	NaN	NaN	NaN	NaN	NaN	NaN	NaN	NaN	NaN	NaN	NaN	NaN	NaN	NaN	NaN	NaN	NaN	NaN	NaN	NaN	NaN	NaN	NaN	NaN	NaN	NaN	NaN	NaN	NaN	NaN	NaN	NaN	0.90723	0.95631	0.87893	1.35	1.35	1.1555	0.96388	0.91532	0.81483	0.90366	NaN	NaN	0.65
70	NaN	NaN	NaN	NaN	NaN	NaN	NaN	NaN	NaN	NaN	NaN	NaN	NaN	NaN	NaN	NaN	NaN	NaN	NaN	NaN	NaN	NaN	NaN	NaN	NaN	NaN	NaN	NaN	NaN	NaN	NaN	NaN	NaN	NaN	NaN	NaN	NaN	1.0415	0.97725	1.2489	0.81988	1.1279	0.66932	0.9832	0.82673	1.3179	0.92806	NaN	NaN
72.5	NaN	NaN	NaN	NaN	NaN	NaN	NaN	NaN	NaN	NaN	NaN	NaN	NaN	NaN	NaN	NaN	NaN	NaN	NaN	NaN	NaN	NaN	NaN	NaN	NaN	NaN	NaN	NaN	NaN	NaN	NaN	NaN	NaN	NaN	NaN	NaN	NaN	NaN	1.0963	1.0631	1.1152	1.0166	0.97173	0.88737	NaN	NaN	1.2393	NaN	NaN
75	NaN	NaN	NaN	NaN	NaN	NaN	NaN	NaN	NaN	NaN	NaN	NaN	NaN	NaN	NaN	NaN	NaN	NaN	NaN	NaN	NaN	NaN	NaN	NaN	NaN	NaN	NaN	NaN	NaN	NaN	NaN	NaN	NaN	NaN	NaN	NaN	NaN	1.35	0.87589	1.074	0.87268	1.0488	0.9325	1.1625	0.92792	0.95892	NaN	NaN	NaN
77.5	NaN	NaN	NaN	NaN	NaN	NaN	NaN	NaN	NaN	NaN	NaN	NaN	NaN	NaN	NaN	NaN	NaN	NaN	NaN	NaN	NaN	NaN	NaN	NaN	NaN	NaN	NaN	NaN	NaN	NaN	NaN	NaN	NaN	NaN	NaN	NaN	NaN	NaN	0.81141	1.1026	1.1295	1.0852	0.82152	0.68232	0.72886	NaN	1.316	NaN	NaN
80	NaN	NaN	NaN	NaN	NaN	NaN	NaN	NaN	NaN	NaN	NaN	NaN	NaN	NaN	NaN	NaN	NaN	NaN	NaN	NaN	NaN	NaN	NaN	NaN	NaN	NaN	NaN	NaN	NaN	NaN	NaN	NaN	NaN	NaN	NaN	NaN	NaN	NaN	NaN	1.1438	1.0168	1.35	NaN	1.0468	0.82803	0.98286	NaN	NaN	NaN
82.5	NaN	NaN	NaN	NaN	NaN	NaN	NaN	NaN	NaN	NaN	NaN	NaN	NaN	NaN	NaN	NaN	NaN	NaN	NaN	NaN	NaN	NaN	NaN	NaN	NaN	NaN	NaN	NaN	NaN	NaN	NaN	NaN	NaN	NaN	NaN	NaN	NaN	NaN	NaN	NaN	1.1272	0.90221	NaN	1.0136	1.1311	0.9235	NaN	NaN	NaN
85	NaN	NaN	NaN	NaN	NaN	NaN	NaN	NaN	NaN	NaN	NaN	NaN	NaN	NaN	NaN	NaN	NaN	NaN	NaN	NaN	NaN	NaN	NaN	NaN	NaN	NaN	NaN	NaN	NaN	NaN	NaN	NaN	NaN	NaN	NaN	NaN	NaN	NaN	NaN	NaN	NaN	NaN	0.69863	1.1782	NaN	0.73816	0.96724	1.1784	NaN
87.5	NaN	NaN	NaN	NaN	NaN	NaN	NaN	NaN	NaN	NaN	NaN	NaN	NaN	NaN	NaN	NaN	NaN	NaN	NaN	NaN	NaN	NaN	NaN	NaN	NaN	NaN	NaN	NaN	NaN	NaN	NaN	NaN	NaN	NaN	NaN	NaN	NaN	NaN	NaN	NaN	NaN	NaN	0.96753	NaN	NaN	NaN	0.95948	NaN	NaN
90	NaN	NaN	NaN	NaN	NaN	NaN	NaN	NaN	NaN	NaN	NaN	NaN	NaN	NaN	NaN	NaN	NaN	NaN	NaN	NaN	NaN	NaN	NaN	NaN	NaN	NaN	NaN	NaN	NaN	NaN	NaN	NaN	NaN	NaN	NaN	NaN	NaN	NaN	NaN	NaN	NaN	NaN	NaN	NaN	NaN	NaN	NaN	NaN	NaN
NaN	89.175	112.25	141.3	177.88	223.92	281.89	354.86	446.73	562.39	708	891.3	1122.1	1412.6	1778.3	2238.8	2818.4	3548.2	4466.9	5623.5	7079.5	8912.6	11220	14125	17783	22387	28184	35481	44668	56234	70795	89125	1.122e+05	1.4125e+05	1.7783e+05	2.2387e+05	2.8184e+05	3.5481e+05	4.4668e+05	5.6234e+05	7.0795e+05	8.9125e+05	1.122e+06	1.4125e+06	1.7783e+06	2.2387e+06	2.8184e+06	3.5481e+06	4.4668e+06	5.6234e+06
[truncated: 2 more columns]
