# Supplementary material for: Behavioral and Network Origins of Wealth Inequality: Insights from a Virtual World
Source: PLoS One. 2014 Aug 25;9(8):e103503. doi: 10.1371/journal.pone.0103503 (PMC4143195; doi:10.1371/journal.pone.0103503)
Supplement: Data S1 — Data as plotted in Figs. 1 – 8 . (ZIP) [file pone.0103503.s007.zip › PublicData/Fig6C.csv]

10	0.65	0.82256	0.83694	1.0462	1.2551	1.0741	1.0253	1.1793	1.027	1.1333	1.1129	0.92946	0.82204	0.71106	1.0378	1.293	1.1397	1.3021	NaN	NaN	NaN	NaN	NaN	NaN	NaN	NaN	NaN	NaN	NaN	NaN	NaN	NaN	NaN
11	1.1234	0.78388	0.83697	1.0785	1.0195	0.95048	1.0054	0.98162	1.0091	1.059	0.94314	1.302	1.0076	0.87763	1.0123	0.9604	0.99785	1.0417	1.0667	0.98371	0.95646	0.65	1.0869	NaN	NaN	0.66764	NaN	NaN	1.0725	NaN	NaN	NaN	NaN
12	1.1989	0.73619	0.87549	0.86254	0.9457	0.96408	0.93623	0.9403	0.9462	1.0212	0.95282	0.96116	1.0482	1.1249	0.91127	0.87545	0.95785	0.86203	0.96753	0.73792	0.69138	1.0884	0.65	1.1653	NaN	NaN	1.35	NaN	NaN	0.93431	NaN	NaN	NaN
13	0.74623	0.76096	0.86531	0.84645	0.9394	0.91753	0.97772	0.95825	0.88717	0.98648	0.96886	0.98566	0.93048	0.95211	1.0054	0.91988	0.92602	0.95893	0.92123	0.91624	0.82965	0.919	0.75909	0.90611	0.75508	0.85655	NaN	0.94594	NaN	0.90221	NaN	0.96753	NaN
14	0.8579	0.82153	0.75149	0.85189	0.85588	0.89712	0.89772	1.0097	0.99715	0.89276	0.93016	0.88338	0.90472	0.95094	0.93771	1.0849	1.0161	0.90778	0.87371	0.97171	0.79996	0.72761	0.91162	0.93859	0.72631	0.90132	0.93433	0.65	0.98286	NaN	0.96724	1.0619	NaN
15	0.79582	0.81923	0.83666	0.93647	0.91803	0.87188	0.91567	0.91593	0.91302	0.98087	0.92098	0.9464	0.98565	0.95273	1.0339	0.94671	0.94232	1.005	1.0198	0.95938	0.84991	1.0182	1.0196	0.77202	0.924	1.1209	0.93686	1.316	1.0181	1.1765	1.1784	NaN	NaN
16	0.90048	0.82973	0.85117	0.84181	0.82872	0.91287	0.8761	0.87014	0.94044	1.0004	0.93909	1.0456	0.99906	1.0362	0.95909	1.0528	0.99014	1.0098	0.95322	0.92246	0.91178	0.90602	0.90509	1.062	0.94826	0.98244	0.99523	1.0404	0.79884	1.1311	NaN	NaN	NaN
17	0.77635	0.85754	0.83348	0.89001	0.8869	0.87983	0.86051	0.95663	0.95093	0.93	0.97554	0.8723	0.95582	0.95047	1.0281	0.93033	0.96292	0.933	0.89731	1.0022	0.98767	1.0313	0.80936	1.35	0.93317	NaN	1.0358	NaN	1.1812	NaN	0.69863	NaN	NaN
18	1.0765	0.66665	0.70434	0.80192	0.93889	0.87578	0.90235	0.89539	1.0697	0.94617	0.9514	1.0517	0.85324	1.0291	0.89895	0.95054	1.0509	0.95202	0.93502	1.0957	0.97029	0.74939	1.1332	1.35	0.89099	1.1882	0.96074	0.86088	0.78472	1.0136	NaN	NaN	NaN
19	0.95647	0.80366	0.75786	0.7749	0.79453	0.84937	0.96742	0.94968	0.98134	1.0135	1.0472	1.0424	1.2124	1.0018	1.2331	1.0575	1.0615	0.98828	0.99429	0.90776	1.0635	0.889	1.0928	1.2382	1.1788	1.0792	0.94277	0.65	NaN	1.0717	0.73816	NaN	NaN
20	0.88581	0.65	0.8474	0.89723	0.92755	1.0361	1.1521	0.9365	0.92917	1.012	1.0536	1.119	0.95537	1.0111	1.0349	1.0688	1.0437	1.1243	1.1458	1.0609	0.99471	1.1015	0.98707	1.0477	1.1291	0.85447	0.69095	0.8639	1.343	NaN	1.1782	NaN	NaN
21	1.0665	1.3099	0.89178	0.78865	0.94735	1.0408	0.89026	0.84373	1.0573	1.0249	1.2212	0.88248	1.2062	1.2227	1.1208	1.2649	1.1095	1.1002	1.0307	0.80734	1.2477	0.85563	1.1194	0.82149	0.72726	0.72956	1.0038	0.65	1.1877	0.91241	NaN	NaN	NaN
22	1.2706	1.2218	0.65	0.76342	0.80111	1.0583	0.8587	1.212	1.0112	1.2688	1.1561	0.76462	1.0713	1.0857	1.1599	0.90996	1.088	1	1.0645	1.0519	1.0336	1.1853	0.97185	0.86919	1.35	0.68437	1.2085	1.2472	NaN	NaN	NaN	NaN	NaN
23	0.65	0.98473	0.65	0.77037	0.82047	0.92834	0.70536	1.0462	1.0374	0.89372	1.1433	1.0144	1.2295	1.1784	1.35	1.2364	1.0778	0.9912	0.65	1.0406	1.1869	0.65	1.0545	0.69343	1.35	1.321	1.2424	NaN	NaN	NaN	NaN	0.82525	NaN
24	NaN	NaN	0.8416	0.65	0.65	1.178	0.90202	0.82144	1.1976	0.9583	1.1731	1.1426	1.0092	0.87263	1.35	1.2218	1.0418	1.0868	0.82538	1.35	0.65407	NaN	NaN	1.2944	NaN	NaN	NaN	NaN	NaN	NaN	NaN	NaN	NaN
25	NaN	0.9493	0.65	0.89088	1.2147	1.283	1.0776	0.98732	1.069	1.0501	1.1	0.65	0.85485	1.3048	1.35	0.9041	1.1918	1.1438	0.65	0.65	1.1315	NaN	NaN	1.35	NaN	NaN	NaN	NaN	NaN	NaN	NaN	NaN	NaN
26	0.65	1.2759	NaN	0.65	0.73871	0.65	0.76568	1.0559	1.1573	1.1806	1.1955	1.35	0.82218	1.35	1.35	1.0887	0.85941	1.0649	1.0913	1.35	NaN	0.92826	1.2504	NaN	NaN	NaN	NaN	NaN	NaN	NaN	NaN	NaN	NaN
27	NaN	0.65	NaN	0.91541	1.35	0.65	1.285	0.69048	1.35	1.148	1.0464	1.2236	1.35	1.0359	0.9252	1.1713	1.35	1.35	0.89786	1.0337	0.65	NaN	NaN	1.2877	NaN	NaN	NaN	NaN	NaN	NaN	NaN	NaN	NaN
28	NaN	NaN	NaN	0.95755	0.65	0.65	0.74997	0.85337	0.65	0.88725	1.3272	1.1981	0.87942	1.35	1.3271	1.35	1.0917	1.1877	0.78871	1.1547	NaN	NaN	NaN	NaN	1.35	NaN	NaN	NaN	NaN	NaN	NaN	NaN	NaN
29	NaN	NaN	NaN	NaN	NaN	0.91515	0.65	0.65	NaN	0.65	0.73505	0.65	1.1532	0.95719	1.35	1.0856	1.35	1.35	1.35	0.65	NaN	NaN	NaN	NaN	NaN	NaN	NaN	NaN	NaN	NaN	NaN	NaN	NaN
30	NaN	NaN	NaN	0.92448	0.80089	NaN	NaN	NaN	NaN	NaN	NaN	0.65	1.35	1.35	0.74501	1.3297	1.1872	1.35	NaN	NaN	NaN	NaN	NaN	NaN	NaN	NaN	NaN	NaN	NaN	NaN	NaN	NaN	NaN
31	NaN	NaN	NaN	NaN	NaN	NaN	NaN	0.65	NaN	NaN	NaN	NaN	NaN	NaN	0.83642	0.83698	1.35	NaN	1.2756	1.2015	NaN	NaN	NaN	NaN	NaN	NaN	NaN	NaN	NaN	NaN	NaN	NaN	NaN
32	NaN	NaN	NaN	NaN	0.65	NaN	1.0998	NaN	1.0148	NaN	NaN	NaN	NaN	NaN	NaN	NaN	1.35	1.2402	NaN	NaN	NaN	NaN	NaN	NaN	NaN	NaN	NaN	NaN	NaN	NaN	NaN	NaN	NaN
33	NaN	NaN	NaN	NaN	NaN	NaN	NaN	0.65	0.77816	NaN	NaN	NaN	NaN	NaN	NaN	NaN	0.65	NaN	NaN	NaN	NaN	NaN	NaN	NaN	NaN	NaN	NaN	NaN	NaN	NaN	NaN	NaN	NaN
34	NaN	NaN	NaN	NaN	NaN	NaN	NaN	0.65	0.65	0.79205	0.65	NaN	NaN	NaN	NaN	NaN	NaN	NaN	NaN	NaN	NaN	NaN	NaN	NaN	NaN	NaN	NaN	NaN	NaN	NaN	NaN	NaN	NaN
35	NaN	NaN	NaN	NaN	NaN	0.65	NaN	NaN	0.65	1.1355	0.65	0.65	NaN	NaN	NaN	NaN	1.35	NaN	NaN	NaN	NaN	NaN	NaN	NaN	NaN	NaN	NaN	NaN	NaN	NaN	NaN	NaN	NaN
36	NaN	NaN	NaN	NaN	NaN	NaN	NaN	NaN	NaN	NaN	NaN	NaN	NaN	NaN	NaN	NaN	NaN	NaN	NaN	NaN	NaN	NaN	NaN	NaN	NaN	NaN	NaN	NaN	NaN	NaN	NaN	NaN	NaN
37	NaN	NaN	NaN	NaN	NaN	0.65	NaN	NaN	0.65	NaN	NaN	NaN	NaN	NaN	NaN	NaN	NaN	NaN	NaN	NaN	NaN	NaN	NaN	NaN	NaN	NaN	NaN	NaN	NaN	NaN	NaN	NaN	NaN
38	NaN	NaN	NaN	NaN	NaN	NaN	NaN	NaN	0.65	0.65	NaN	0.65	NaN	NaN	NaN	NaN	1.35	NaN	NaN	NaN	NaN	NaN	NaN	NaN	NaN	NaN	NaN	NaN	NaN	NaN	NaN	NaN	NaN
39	NaN	NaN	NaN	NaN	NaN	NaN	NaN	NaN	NaN	NaN	NaN	NaN	NaN	NaN	NaN	NaN	NaN	NaN	NaN	NaN	NaN	NaN	NaN	NaN	NaN	NaN	NaN	NaN	NaN	NaN	NaN	NaN	NaN
40	NaN	NaN	NaN	NaN	NaN	NaN	NaN	NaN	NaN	NaN	NaN	NaN	NaN	NaN	NaN	NaN	NaN	NaN	NaN	NaN	NaN	NaN	NaN	NaN	NaN	NaN	NaN	NaN	NaN	NaN	NaN	NaN	NaN
NaN	10	12.5	15	17.5	20	22.5	25	27.5	30	32.5	35	37.5	40	42.5	45	47.5	50	52.5	55	57.5	60	62.5	65	67.5	70	72.5	75	77.5	80	82.5	85	87.5	90
