# Supplementary material for: Behavioral and Network Origins of Wealth Inequality: Insights from a Virtual World
Source: PLoS One. 2014 Aug 25;9(8):e103503. doi: 10.1371/journal.pone.0103503 (PMC4143195; doi:10.1371/journal.pone.0103503)
Supplement: Data S1 — Data as plotted in Figs. 1 – 8 . (ZIP) [file pone.0103503.s007.zip › PublicData/Fig7A.csv]

1	4.8272e+06	1.6608e+05
2	1.0097e+07	1.4353e+06
10	1.7513e+07	5.5911e+05
25	1.9051e+07	6.0256e+05
40	1.6854e+07	6.5347e+05
55	1.2642e+07	5.0125e+05
70	1.8078e+07	7.5206e+05
85	1.4232e+07	5.9789e+05
100	1.8627e+07	1.1723e+06
115	1.6026e+07	1.534e+06
130	1.0908e+07	1.4478e+06
