# Supplementary material for: Behavioral and Network Origins of Wealth Inequality: Insights from a Virtual World
Source: PLoS One. 2014 Aug 25;9(8):e103503. doi: 10.1371/journal.pone.0103503 (PMC4143195; doi:10.1371/journal.pone.0103503)
Supplement: Data S1 — Data as plotted in Figs. 1 – 8 . (ZIP) [file pone.0103503.s007.zip › PublicData/Fig7B.csv]

1	298.69	3.1876
2	486.11	26.213
10	466.66	5.6612
25	483.24	6.368
40	452.92	6.5037
55	385.72	6.033
70	472.52	7.2231
85	382.99	6.1826
100	491.68	12.19
115	485.1	15.26
130	362.39	14.873
