# Supplementary material for: Behavioral and Network Origins of Wealth Inequality: Insights from a Virtual World
Source: PLoS One. 2014 Aug 25;9(8):e103503. doi: 10.1371/journal.pone.0103503 (PMC4143195; doi:10.1371/journal.pone.0103503)
Supplement: Data S1 — Data as plotted in Figs. 1 – 8 . (ZIP) [file pone.0103503.s007.zip › PublicData/Fig7C.csv]

1	5.7465	0.10331
2	7.5216	1.18
10	9.3858	0.20734
25	10.817	0.2199
40	9.8383	0.2024
55	9.411	0.22129
70	10.336	0.23062
85	10.864	0.46093
100	11.358	0.48335
115	11.419	0.62276
130	6.6309	0.37865
