# Supplementary material for: Behavioral and Network Origins of Wealth Inequality: Insights from a Virtual World
Source: PLoS One. 2014 Aug 25;9(8):e103503. doi: 10.1371/journal.pone.0103503 (PMC4143195; doi:10.1371/journal.pone.0103503)
Supplement: Data S1 — Data as plotted in Figs. 1 – 8 . (ZIP) [file pone.0103503.s007.zip › PublicData/Fig7D.csv]

1	20.852	0.11531
2	30.115	1.2839
10	33.034	0.26035
25	33.604	0.27784
40	31.301	0.28923
55	29.956	0.28939
70	31.08	0.3056
85	29.119	0.2896
100	32.419	0.50101
115	30.604	0.6176
130	24.551	0.50478
