# Supplementary material for: Behavioral and Network Origins of Wealth Inequality: Insights from a Virtual World
Source: PLoS One. 2014 Aug 25;9(8):e103503. doi: 10.1371/journal.pone.0103503 (PMC4143195; doi:10.1371/journal.pone.0103503)
Supplement: Data S1 — Data as plotted in Figs. 1 – 8 . (ZIP) [file pone.0103503.s007.zip › PublicData/Fig7E.csv]

1	14.583	0.036321
2	15.354	0.23381
10	15.98	0.05835
25	15.726	0.061865
40	15.83	0.06597
55	15.721	0.064428
70	15.956	0.067487
85	15.1	0.070839
100	15.959	0.11631
115	15.452	0.14378
130	15.854	0.15951
