# Supplementary material for: Behavioral and Network Origins of Wealth Inequality: Insights from a Virtual World
Source: PLoS One. 2014 Aug 25;9(8):e103503. doi: 10.1371/journal.pone.0103503 (PMC4143195; doi:10.1371/journal.pone.0103503)
Supplement: Data S1 — Data as plotted in Figs. 1 – 8 . (ZIP) [file pone.0103503.s007.zip › PublicData/Fig7F.csv]

1	3.651	0.031887
2	4.6015	0.30031
10	5.1771	0.06644
25	5.7709	0.068216
40	5.7457	0.069219
55	5.476	0.069391
70	6.2395	0.071041
85	6.2255	0.071097
100	7.0941	0.10912
115	6.4156	0.14084
130	5.3723	0.13707
