# Supplementary material for: Behavioral and Network Origins of Wealth Inequality: Insights from a Virtual World
Source: PLoS One. 2014 Aug 25;9(8):e103503. doi: 10.1371/journal.pone.0103503 (PMC4143195; doi:10.1371/journal.pone.0103503)
Supplement: Data S1 — Data as plotted in Figs. 1 – 8 . (ZIP) [file pone.0103503.s007.zip › PublicData/Fig8A.csv]

0.94125	0.63242	1.0008	0.59677	0.90647	1.115	0.97503	1.016	1.0338	0.88569	0.98458	0.96695	0.93148	0.90096	1.0364	1.0384	1.258	1.2498	1.3142	1.0145	1.1162	1.1703	NaN	NaN	NaN	NaN
1.8283	0.79334	0.8539	0.55	0.86687	0.93439	0.93998	1.0602	0.95289	1.0303	1.0071	0.9791	0.89167	0.96992	0.92355	1.1838	1.0667	0.81056	0.89586	1.1657	0.96549	1.2166	NaN	NaN	NaN	NaN
2.8684	0.79012	0.81981	1.1644	0.8283	0.88804	0.79982	0.77592	0.90691	1.0633	0.96075	0.89113	0.96453	0.97846	0.90238	0.89581	1.0026	1.3866	1.1928	1.2775	NaN	1.4244	NaN	NaN	NaN	NaN
3.5981	0.77354	0.64626	0.96887	0.88783	0.97648	0.76505	1.0163	0.92491	1.0008	0.92985	0.88494	1.0517	1.0751	0.9517	0.95554	1.2934	0.98906	1.1608	NaN	1.45	NaN	NaN	NaN	NaN	NaN
4.5168	0.55	0.76466	0.74847	0.88178	0.77947	0.86717	0.76459	1.0075	0.94583	0.97125	1.0521	0.88778	0.76963	1.0188	1.0027	1.45	1.254	1.45	1.45	NaN	NaN	NaN	NaN	NaN	NaN
5.6734	0.64397	0.73765	0.86186	0.74461	0.89184	0.90287	0.94523	0.86869	0.95643	0.92859	0.85435	0.93953	0.95843	0.9545	1.0056	1.2369	0.94892	1.0113	1.0852	1.0951	0.9385	1.3898	NaN	NaN	NaN
7.1295	0.83217	0.55	0.85744	0.67071	0.86221	0.84147	0.88675	0.8937	0.84375	0.89354	0.87425	0.95938	0.80462	0.83586	0.79298	0.78973	1.2145	0.7659	1.45	1.2334	NaN	NaN	NaN	NaN	NaN
8.9625	0.74946	0.81618	0.8917	0.85348	0.83489	0.93422	0.79853	0.90145	0.85038	0.89879	0.9202	0.82892	0.85445	0.84528	0.89427	1.0058	1.1975	1.0245	1.1027	1.1394	0.99118	NaN	NaN	NaN	NaN
11.27	0.76928	0.57813	0.82255	0.93321	1.0043	0.86668	0.76114	0.8296	0.89454	0.88179	0.88547	0.8824	0.86559	0.9458	1.0197	1.2651	1.0763	1.0921	1.45	1.3236	1.2319	1.1377	NaN	NaN	NaN
14.175	0.6987	0.63624	1.0802	0.8617	0.98776	0.87175	0.83748	0.88542	0.82718	0.84209	0.91616	0.8883	0.81482	0.88652	0.96754	1.0721	1.1577	0.91806	1.1901	1.4367	1.4289	0.72711	1.45	NaN	NaN
17.833	0.81758	0.97493	0.8864	0.91833	0.9344	0.90452	0.89031	0.80213	0.8562	0.81375	0.86742	0.86659	0.9088	0.91373	0.96971	0.96609	1.2356	1.2738	1.2738	1.3935	1.45	0.94145	NaN	NaN	NaN
22.437	0.91513	0.86678	0.9077	0.82003	0.9077	0.74944	0.9908	0.88053	0.98959	0.91549	0.84377	0.85591	0.95335	0.92148	0.99577	1.1236	1.1017	1.284	1.4415	1.2908	1.182	1.3382	1.2043	NaN	NaN
28.234	0.94537	0.86691	0.83448	0.99218	0.90208	0.89881	0.95565	0.94983	0.88366	0.87387	0.88903	0.8902	0.89078	0.93825	0.99416	1.3233	1.2307	1.2652	1.2478	1.3721	1.4244	1.2033	1.2416	NaN	NaN
35.531	0.73309	0.70891	0.69004	0.92569	0.86255	0.73612	0.86318	0.93103	0.90214	0.81592	0.8476	0.88104	0.89306	0.88097	0.95852	1.0344	1.1964	1.2884	1.3558	1.2145	1.3509	1.1703	1.2134	1.2244	NaN
44.718	0.80957	0.72669	0.97938	0.81434	0.86761	0.85819	0.91818	0.88569	0.88128	0.83852	0.92466	0.9519	0.89869	0.95978	0.94767	1.055	1.1171	1.1959	1.2286	1.3669	1.1175	1.45	1.3572	1.2405	NaN
56.284	0.99795	0.72391	0.89313	1.0779	0.78805	1.0879	0.92601	0.90424	0.95869	0.86305	0.95125	0.86204	0.94777	0.92689	0.97263	1.0174	0.98688	1.1268	1.309	1.3757	1.3933	1.2705	1.3547	1.45	NaN
70.845	1.0101	0.75409	0.77738	0.91936	1.082	0.94847	0.78526	1.0852	0.98639	0.93842	0.92576	0.96156	0.90974	0.8833	0.93444	1.022	1.0406	1.1696	1.1207	1.243	1.45	1.3697	1.1583	1.0685	NaN
89.175	0.88378	0.89962	0.83762	0.87872	0.55	NaN	0.94211	1.0173	0.83494	0.81525	0.97621	0.85224	0.92698	0.91873	0.87307	0.91264	0.98832	1.1706	1.3118	1.3811	1.3168	1.45	1.45	NaN	NaN
112.25	0.55	0.63126	NaN	0.89661	1.0279	0.75602	NaN	0.96389	0.94914	0.80922	1.0302	1.1325	0.8437	0.97426	0.95491	1.0184	0.91784	1.2213	1.1203	1.3624	0.89255	1.45	0.7334	1.3443	NaN
141.3	NaN	0.77754	0.55	1.0751	NaN	0.96567	0.9333	0.58724	1.0468	1.3562	0.946	0.95465	1.0476	1.0954	1.0792	0.80876	0.77344	0.9562	0.88806	1.4047	NaN	NaN	NaN	NaN	NaN
177.88	NaN	NaN	NaN	NaN	NaN	0.55	NaN	1.0054	0.55	NaN	0.7128	1.2636	0.7704	1.1449	1.1648	NaN	0.89056	1.1452	NaN	NaN	NaN	NaN	NaN	NaN	NaN
223.92	NaN	NaN	NaN	1.2823	NaN	0.84279	NaN	NaN	0.95891	NaN	0.92287	0.8494	0.99461	NaN	NaN	NaN	NaN	NaN	NaN	NaN	NaN	NaN	NaN	NaN	NaN
281.89	NaN	NaN	NaN	NaN	NaN	NaN	NaN	NaN	NaN	NaN	NaN	NaN	1.4296	0.93563	NaN	1.4453	NaN	NaN	NaN	NaN	NaN	NaN	NaN	NaN	NaN
354.86	NaN	NaN	NaN	NaN	NaN	NaN	NaN	NaN	NaN	NaN	NaN	NaN	NaN	NaN	NaN	NaN	NaN	NaN	NaN	NaN	NaN	NaN	NaN	NaN	NaN
446.73	NaN	NaN	NaN	NaN	NaN	NaN	NaN	NaN	NaN	NaN	NaN	NaN	NaN	NaN	NaN	NaN	NaN	NaN	NaN	NaN	NaN	NaN	NaN	NaN	NaN
NaN	0.94125	1.8283	2.8684	3.5981	4.5168	5.6734	7.1295	8.9625	11.27	14.175	17.833	22.437	28.234	35.531	44.718	56.284	70.845	89.175	112.25	141.3	177.88	223.92	281.89	354.86	446.73
