# Supplementary material for: Behavioral and Network Origins of Wealth Inequality: Insights from a Virtual World
Source: PLoS One. 2014 Aug 25;9(8):e103503. doi: 10.1371/journal.pone.0103503 (PMC4143195; doi:10.1371/journal.pone.0103503)
Supplement: Data S1 — Data as plotted in Figs. 1 – 8 . (ZIP) [file pone.0103503.s007.zip › PublicData/Fig8B.csv]

2.8684	NaN	NaN	NaN	NaN	NaN	NaN	NaN	NaN	NaN	NaN	NaN	NaN	NaN	NaN	NaN	NaN	NaN	NaN	NaN	NaN	NaN	NaN	NaN	NaN	NaN	NaN
3.5981	NaN	NaN	NaN	NaN	NaN	NaN	NaN	NaN	NaN	NaN	NaN	NaN	NaN	NaN	NaN	NaN	NaN	NaN	NaN	NaN	NaN	NaN	NaN	NaN	NaN	NaN
4.5168	NaN	NaN	NaN	NaN	NaN	NaN	NaN	NaN	NaN	NaN	NaN	NaN	NaN	NaN	NaN	NaN	NaN	NaN	NaN	NaN	NaN	NaN	NaN	NaN	NaN	NaN
5.6734	1.0583	0.55	NaN	NaN	NaN	NaN	NaN	NaN	NaN	NaN	NaN	NaN	NaN	NaN	NaN	NaN	NaN	NaN	NaN	NaN	NaN	NaN	NaN	NaN	NaN	NaN
7.1295	0.55	NaN	NaN	NaN	NaN	NaN	NaN	NaN	NaN	NaN	NaN	NaN	NaN	NaN	NaN	NaN	NaN	NaN	NaN	NaN	NaN	NaN	NaN	NaN	NaN	NaN
8.9625	0.55	NaN	NaN	NaN	NaN	NaN	0.55	NaN	NaN	NaN	NaN	NaN	NaN	NaN	NaN	NaN	NaN	NaN	NaN	NaN	NaN	NaN	NaN	NaN	NaN	NaN
11.27	0.68074	NaN	NaN	NaN	NaN	NaN	0.55	NaN	NaN	NaN	NaN	NaN	NaN	NaN	NaN	NaN	NaN	NaN	NaN	NaN	NaN	NaN	NaN	NaN	NaN	NaN
14.175	0.66634	0.64652	1.0516	0.55	NaN	0.63995	NaN	NaN	NaN	NaN	NaN	NaN	NaN	NaN	NaN	NaN	NaN	NaN	NaN	NaN	NaN	NaN	NaN	NaN	NaN	NaN
17.833	0.77432	0.77568	0.75377	0.55	0.55	0.74226	NaN	0.55	NaN	NaN	NaN	NaN	NaN	NaN	NaN	NaN	NaN	NaN	NaN	NaN	NaN	NaN	NaN	NaN	NaN	NaN
22.437	0.60694	0.70705	0.65646	0.82387	0.84923	0.65875	NaN	1.104	0.88285	0.73058	NaN	NaN	NaN	NaN	NaN	NaN	NaN	NaN	NaN	NaN	NaN	NaN	NaN	NaN	NaN	NaN
28.234	0.80237	1.0484	0.55	1.0402	0.94391	0.82733	0.83494	0.84301	0.85182	1.0153	1.0044	1.2048	1.0473	NaN	NaN	NaN	0.64471	NaN	NaN	NaN	NaN	NaN	NaN	NaN	NaN	NaN
35.531	0.94131	1.1453	0.88119	1.0598	0.94334	0.73743	0.77923	0.81097	0.80827	0.89179	0.87734	0.95802	0.91049	1.0246	1.0331	0.9614	1.0026	1.45	1.45	NaN	1.45	NaN	NaN	NaN	NaN	NaN
44.718	0.99981	0.7539	0.88804	0.78976	1.0408	0.99056	1.0012	0.79874	0.8992	0.84175	0.961	0.93297	1.0115	0.9163	1.0255	1.1728	1.2576	1.2447	1.45	1.45	1.45	1.45	NaN	NaN	NaN	NaN
56.284	1.3228	0.87703	0.78567	0.84381	0.88603	0.9914	1.0446	0.97302	0.96549	1.0337	0.95665	0.94938	0.97385	0.92389	0.91851	1.0195	1.0814	1.1972	1.2462	1.32	1.4304	1.4019	1.4263	1.45	NaN	NaN
70.845	0.68735	0.81894	1.1063	0.95745	0.92185	0.96602	0.97248	0.95874	0.96444	0.95702	1.0138	0.89612	0.92564	0.8875	0.92195	0.98422	1.0077	1.0797	1.1027	1.1229	1.2004	1.2239	1.3131	1.2626	NaN	NaN
89.175	0.77901	0.76474	0.80672	0.91133	0.96835	0.90602	0.85792	0.94347	0.92411	0.95294	0.92255	0.90727	0.88533	0.87688	0.86646	0.86881	0.85999	0.91739	0.94088	0.94886	0.9763	1.1034	1.177	1.0042	NaN	NaN
112.25	0.99079	0.89401	0.63288	0.95026	0.96147	0.86108	0.87678	0.84505	0.98731	0.83434	0.83966	0.83806	0.79196	0.79564	0.83068	0.84368	0.87814	0.80907	0.82078	0.91281	0.90129	0.88433	NaN	NaN	NaN	NaN
141.3	0.90237	0.96345	0.79231	0.75096	0.93625	1.0037	0.75662	0.73633	0.90146	0.94396	0.81204	0.67496	0.61255	0.68499	0.64549	0.71119	0.7842	0.92649	0.98784	1.0917	NaN	NaN	NaN	NaN	NaN	NaN
177.88	0.75177	0.82593	0.75442	0.65616	0.73319	0.82868	0.55	0.76275	0.64454	0.63937	0.71173	0.69882	0.55	0.72914	0.9693	0.55	NaN	NaN	NaN	NaN	NaN	NaN	NaN	NaN	NaN	NaN
223.92	0.69245	0.55	0.66602	0.67992	0.55	0.75995	0.78164	0.55	0.55	0.55	0.61014	0.55	0.7531	0.55	NaN	NaN	NaN	NaN	NaN	NaN	NaN	NaN	NaN	NaN	NaN	NaN
281.89	0.55	0.55	0.56792	0.55	0.61703	0.55	0.76442	NaN	NaN	NaN	NaN	NaN	NaN	NaN	NaN	NaN	NaN	NaN	NaN	NaN	NaN	NaN	NaN	NaN	NaN	NaN
354.86	0.55	0.55	NaN	NaN	NaN	NaN	NaN	NaN	NaN	NaN	NaN	NaN	NaN	NaN	NaN	NaN	NaN	NaN	NaN	NaN	NaN	NaN	NaN	NaN	NaN	NaN
446.73	NaN	NaN	NaN	NaN	NaN	NaN	NaN	NaN	NaN	NaN	NaN	NaN	NaN	NaN	NaN	NaN	NaN	NaN	NaN	NaN	NaN	NaN	NaN	NaN	NaN	NaN
562.39	NaN	NaN	NaN	NaN	NaN	NaN	NaN	NaN	NaN	NaN	NaN	NaN	NaN	NaN	NaN	NaN	NaN	NaN	NaN	NaN	NaN	NaN	NaN	NaN	NaN	NaN
NaN	0.94125	1.8283	2.8684	3.5981	4.5168	5.6734	7.1295	8.9625	11.27	14.175	17.833	22.437	28.234	35.531	44.718	56.284	70.845	89.175	112.25	141.3	177.88	223.92	281.89	354.86	446.73	562.39
