# Supplementary material for: Behavioral and Network Origins of Wealth Inequality: Insights from a Virtual World
Source: PLoS One. 2014 Aug 25;9(8):e103503. doi: 10.1371/journal.pone.0103503 (PMC4143195; doi:10.1371/journal.pone.0103503)
Supplement: Data S1 — Data as plotted in Figs. 1 – 8 . (ZIP) [file pone.0103503.s007.zip › PublicData/Fig8C.csv]

0	0.85691	0.797	0.71278	0.85653	0.55	0.88399	0.55	0.56047	0.55	0.55	NaN	NaN	NaN	NaN	NaN	NaN	NaN	NaN	NaN	NaN	NaN	NaN	NaN	NaN	NaN	NaN	NaN	NaN	NaN	NaN
0.05	NaN	NaN	NaN	NaN	NaN	0.71879	0.55	0.70299	0.59861	0.79638	0.92161	0.77924	0.55	0.55	1.45	0.78576	1.0143	0.92924	1.1635	1.3163	1.3632	1.0651	1.2852	0.65806	NaN	NaN	NaN	NaN	NaN	NaN
0.1	NaN	NaN	NaN	NaN	0.92725	0.55	0.55	0.77698	0.68045	0.8382	1.0218	1.1598	1.2287	0.80866	0.96205	1.0897	1.0356	1.0948	1.1423	1.1956	1.2548	1.3262	1.3692	1.3087	NaN	NaN	NaN	NaN	NaN	NaN
0.15	NaN	NaN	NaN	0.65476	NaN	0.80774	0.69814	0.70118	1.0218	0.9358	0.91038	0.85008	0.7947	0.8121	0.94632	0.93205	1.0013	1.0031	1.1854	1.2235	1.308	1.2636	1.2272	NaN	NaN	NaN	NaN	NaN	NaN	NaN
0.2	NaN	NaN	NaN	NaN	0.72657	0.80998	0.55	0.63211	0.88312	0.80196	0.94658	0.84519	0.83115	0.8161	0.86831	0.99749	1.0115	1.157	1.087	1.07	1.0945	0.99911	NaN	NaN	NaN	NaN	NaN	NaN	NaN	NaN
0.25	NaN	NaN	NaN	NaN	NaN	0.81131	0.59074	0.78205	0.95694	0.91774	0.87628	0.85744	0.90978	0.92215	0.90133	0.95052	0.98173	1.0289	1.0251	0.97979	0.92931	NaN	NaN	NaN	NaN	NaN	NaN	NaN	NaN	NaN
0.3	NaN	NaN	NaN	NaN	0.81091	0.97314	0.82264	0.91487	1.0035	0.89051	0.87395	0.86001	0.92331	0.87308	0.89959	0.94247	0.93585	0.93559	0.86942	NaN	NaN	NaN	NaN	NaN	NaN	NaN	NaN	NaN	NaN	NaN
0.35	NaN	NaN	0.93576	0.80552	NaN	0.85474	0.85386	0.91273	0.86421	1.007	0.9239	0.8466	0.92561	0.86602	0.92903	0.95172	0.91713	0.78095	0.59987	NaN	NaN	NaN	NaN	NaN	NaN	NaN	NaN	NaN	NaN	NaN
0.4	NaN	NaN	NaN	NaN	0.79774	0.80778	0.80378	0.93022	0.85398	0.81229	0.94458	0.92337	0.95842	0.89818	0.88262	0.92031	0.93464	0.79407	NaN	NaN	NaN	NaN	NaN	NaN	NaN	NaN	NaN	NaN	NaN	NaN
0.45	NaN	NaN	NaN	NaN	NaN	0.93762	0.92763	0.90409	0.9914	0.94188	0.86434	0.92585	0.87997	0.92096	0.88546	0.83372	0.9058	NaN	1.45	NaN	NaN	NaN	NaN	NaN	NaN	NaN	NaN	NaN	NaN	NaN
0.5	NaN	NaN	NaN	0.856	0.92852	0.94215	0.86595	0.91307	0.89989	1.0335	1.0732	0.9197	0.98132	0.86683	0.85449	0.9502	0.90507	1.1267	1.0561	NaN	NaN	NaN	NaN	NaN	NaN	NaN	NaN	NaN	NaN	NaN
0.55	NaN	NaN	NaN	NaN	NaN	0.81938	0.85066	1.0085	0.94555	1.0157	1.0002	0.93755	0.88135	0.91241	0.82262	0.89627	0.76256	0.67789	NaN	NaN	NaN	NaN	NaN	NaN	NaN	NaN	NaN	NaN	NaN	NaN
0.6	NaN	NaN	NaN	NaN	0.85873	0.97739	0.95216	0.97758	1.0341	1.0076	0.93107	0.95903	0.83468	0.99682	0.73279	0.93339	0.58466	0.76127	NaN	NaN	NaN	NaN	NaN	NaN	NaN	NaN	NaN	NaN	NaN	NaN
0.65	NaN	NaN	0.76092	0.85724	NaN	1.0188	0.88399	0.93524	0.90523	0.98116	1.1543	0.95855	0.83778	0.75862	0.82822	0.55	0.65599	0.79394	NaN	NaN	NaN	NaN	NaN	NaN	NaN	NaN	NaN	NaN	NaN	NaN
0.7	NaN	NaN	NaN	NaN	0.81111	1.0522	1.0716	0.83072	0.97615	0.93408	0.90503	0.9477	0.93842	0.81659	1.3909	0.61543	NaN	NaN	NaN	NaN	NaN	NaN	NaN	NaN	NaN	NaN	NaN	NaN	NaN	NaN
0.75	NaN	NaN	NaN	NaN	NaN	1.0263	0.82742	0.90667	0.99066	0.89239	0.91954	1.0163	0.92459	0.87048	0.55	NaN	NaN	NaN	NaN	NaN	NaN	NaN	NaN	NaN	NaN	NaN	NaN	NaN	NaN	NaN
0.8	NaN	NaN	NaN	NaN	1.1694	0.91155	1.0789	1.0353	0.93039	0.81197	0.87088	0.83271	0.76675	0.80505	NaN	NaN	NaN	NaN	NaN	NaN	NaN	NaN	NaN	NaN	NaN	NaN	NaN	NaN	NaN	NaN
0.85	NaN	NaN	NaN	0.96078	NaN	0.83225	1.2773	0.90801	0.84987	1.0614	0.8709	0.56989	0.84208	NaN	NaN	NaN	NaN	NaN	NaN	NaN	NaN	NaN	NaN	NaN	NaN	NaN	NaN	NaN	NaN	NaN
0.9	NaN	NaN	NaN	NaN	0.92282	1.1078	0.92785	1.011	1.0157	0.88307	0.81538	0.6299	NaN	NaN	NaN	NaN	NaN	NaN	NaN	NaN	NaN	NaN	NaN	NaN	NaN	NaN	NaN	NaN	NaN	NaN
0.95	NaN	NaN	NaN	NaN	NaN	1.1657	0.98081	0.93762	0.89374	0.87315	0.96502	NaN	NaN	NaN	NaN	NaN	NaN	NaN	NaN	NaN	NaN	NaN	NaN	NaN	NaN	NaN	NaN	NaN	NaN	NaN
1	NaN	0.87795	0.85269	0.98163	1.097	0.99935	1.27	0.59187	1.0716	NaN	1.0172	NaN	NaN	NaN	NaN	NaN	NaN	NaN	NaN	NaN	NaN	NaN	NaN	NaN	NaN	NaN	NaN	NaN	NaN	NaN
1.05	NaN	NaN	NaN	NaN	NaN	NaN	NaN	NaN	NaN	NaN	NaN	NaN	NaN	NaN	NaN	NaN	NaN	NaN	NaN	NaN	NaN	NaN	NaN	NaN	NaN	NaN	NaN	NaN	NaN	NaN
NaN	0.94125	1.8283	2.8684	3.5981	4.5168	5.6734	7.1295	8.9625	11.27	14.175	17.833	22.437	28.234	35.531	44.718	56.284	70.845	89.175	112.25	141.3	177.88	223.92	281.89	354.86	446.73	562.39	708	891.3	1122.1	1412.6
