# Supplementary material for: Behavioral and Network Origins of Wealth Inequality: Insights from a Virtual World
Source: PLoS One. 2014 Aug 25;9(8):e103503. doi: 10.1371/journal.pone.0103503 (PMC4143195; doi:10.1371/journal.pone.0103503)
Supplement: Data S1 — Data as plotted in Figs. 1 – 8 . (ZIP) [file pone.0103503.s007.zip › PublicData/Fig8D.csv]

0.94125	0.89773	0.95368	0.93918	0.83769	0.93887	0.91116	0.95016	0.96091	1.0629	0.85369	1.45	1.4351	1.2036	0.55	0.70616	NaN	NaN	NaN	NaN	0.71784	NaN	NaN	NaN
1.8283	0.93014	0.91719	0.99042	0.98145	0.90962	1.0628	0.94227	1.1959	1.0956	1.1777	0.93834	0.96424	0.83064	0.71926	NaN	NaN	NaN	NaN	NaN	NaN	NaN	NaN	NaN
2.8684	0.88469	0.98526	0.90903	0.92451	0.98557	0.94867	1.02	1.1702	1.0484	1.2601	0.87603	1.3148	1.0663	NaN	0.55	NaN	NaN	NaN	NaN	NaN	NaN	NaN	NaN
3.5981	0.89529	0.94457	0.87832	0.88081	1.0031	1.044	0.85967	1.0431	1.1289	0.96488	0.94295	1.172	1.242	NaN	1.1578	NaN	NaN	NaN	NaN	NaN	NaN	NaN	NaN
4.5168	0.76176	0.89306	0.92412	0.90483	0.90102	0.98967	0.98501	1.1186	1.2249	1.3543	0.92493	0.96527	1.0184	0.88496	0.7741	1.2124	NaN	NaN	NaN	NaN	NaN	NaN	NaN
5.6734	0.85999	0.90445	0.89128	0.93415	0.9848	0.92168	0.97601	0.96574	1.0305	1.1428	1.2063	1.087	1.0058	1.1844	0.86194	0.86503	NaN	NaN	NaN	NaN	NaN	NaN	NaN
7.1295	0.71247	1.0269	0.78518	0.91091	0.77047	1.0023	1.0977	1.0519	1.1036	0.88272	1.0379	0.9209	0.90416	1.0532	1.2753	0.75196	NaN	NaN	NaN	NaN	NaN	NaN	NaN
8.9625	1.0575	0.90534	0.88531	0.94378	0.83453	1.0197	0.98011	0.95995	0.9696	1.0662	1.0916	1.1492	1.1894	1.1015	0.98006	NaN	0.98123	0.86439	NaN	NaN	NaN	NaN	NaN
11.27	0.92626	1.1014	0.86449	0.9921	1.0197	0.91978	1.0072	0.96153	0.99236	1.0293	0.97277	1.0913	1.0763	1.164	0.82793	1.1499	0.89858	0.88066	NaN	NaN	NaN	NaN	NaN
14.175	0.57877	1.0595	0.95584	0.94183	1.0681	0.95597	0.90735	0.96957	0.97327	1.0973	0.96553	1.0702	1.1375	1.1431	1.2026	1.2607	0.73657	0.56106	NaN	NaN	NaN	NaN	NaN
17.833	1.3698	1.3577	NaN	0.81356	0.7345	1.0549	1.1539	0.91184	0.97945	0.94223	1.0629	1.0485	0.99852	1.0895	0.86582	0.98818	NaN	1.2134	1.0995	NaN	NaN	NaN	NaN
22.437	NaN	1.1299	NaN	NaN	0.79285	0.55	0.6874	1.0819	0.97125	0.94697	1.0055	0.97515	1.0027	1.0112	0.86961	0.92077	1.2022	1.0369	1.45	NaN	NaN	NaN	NaN
28.234	0.97736	NaN	0.55	1.0998	NaN	1.0965	0.88855	0.92124	0.71488	0.74988	0.96725	0.96198	0.91829	0.97462	0.95448	0.95551	1.2294	0.80443	1.1708	NaN	NaN	NaN	NaN
35.531	NaN	NaN	0.70716	NaN	NaN	NaN	0.99093	1.1125	0.94278	1.0456	0.90514	1.0285	0.85536	1.0007	0.8332	0.95943	0.99342	1.1575	1.45	NaN	NaN	NaN	NaN
44.718	NaN	NaN	NaN	NaN	NaN	1.1243	NaN	0.58927	0.62775	0.77839	1.2052	1.0279	0.97177	0.88538	0.91941	0.92476	1.0352	1.2004	NaN	NaN	NaN	NaN	NaN
56.284	NaN	NaN	NaN	NaN	0.86102	NaN	1.0521	0.55	0.55	0.73595	0.88645	1.227	0.8431	0.59658	0.70106	0.73316	1.009	0.87654	1.45	NaN	NaN	NaN	NaN
70.845	NaN	NaN	NaN	NaN	0.9344	NaN	NaN	NaN	0.55	NaN	1.2807	1.078	1.0772	0.72219	0.91049	0.95085	0.79382	1.0459	0.83842	NaN	NaN	NaN	NaN
89.175	NaN	NaN	NaN	NaN	NaN	NaN	NaN	NaN	NaN	NaN	NaN	0.64811	1.1969	0.55	0.75079	1.0497	1.0749	0.83366	0.78398	NaN	NaN	NaN	NaN
112.25	NaN	NaN	NaN	NaN	NaN	NaN	NaN	NaN	NaN	NaN	NaN	NaN	0.5593	1.1108	0.81113	NaN	1.0889	NaN	0.61716	1.2623	NaN	NaN	NaN
141.3	NaN	NaN	NaN	NaN	NaN	0.55	NaN	0.55	NaN	NaN	NaN	1.2048	0.55	NaN	0.55	0.5588	NaN	0.55	1.0786	NaN	1.1087	NaN	NaN
177.88	NaN	NaN	NaN	NaN	NaN	NaN	NaN	NaN	NaN	NaN	NaN	NaN	NaN	NaN	NaN	NaN	NaN	NaN	NaN	0.55	NaN	NaN	NaN
223.92	NaN	NaN	NaN	NaN	NaN	NaN	NaN	NaN	NaN	NaN	NaN	NaN	NaN	NaN	NaN	NaN	NaN	NaN	NaN	NaN	NaN	NaN	NaN
281.89	NaN	NaN	NaN	NaN	NaN	NaN	NaN	NaN	NaN	NaN	NaN	NaN	NaN	NaN	NaN	NaN	NaN	NaN	NaN	NaN	NaN	NaN	NaN
NaN	0.94125	1.8283	2.8684	3.5981	4.5168	5.6734	7.1295	8.9625	11.27	14.175	17.833	22.437	28.234	35.531	44.718	56.284	70.845	89.175	112.25	141.3	177.88	223.92	281.89
