# Supplementary material for: Behavioral and Network Origins of Wealth Inequality: Insights from a Virtual World
Source: PLoS One. 2014 Aug 25;9(8):e103503. doi: 10.1371/journal.pone.0103503 (PMC4143195; doi:10.1371/journal.pone.0103503)
Supplement: Data S1 — Data as plotted in Figs. 1 – 8 . (ZIP) [file pone.0103503.s007.zip › PublicData/Fig8E.csv]

0.94125	0.87702	0.96462	0.97028	0.8742	0.72113	0.87946	0.6843	0.68726	0.7087	0.61612	0.59515	0.98573	0.60613	0.77488	0.63441	0.80181	0.6893	0.60805	0.60786	0.59471	0.55	0.81412	0.55	NaN	NaN
1.8283	0.91815	0.96358	0.95903	0.74351	0.85451	0.78239	0.77426	0.74245	0.76527	0.76541	0.79783	0.62445	0.84303	1.0378	0.75643	0.70492	0.76825	0.55	0.90558	0.55	0.89361	0.55	0.74986	0.55	NaN
2.8684	0.9532	0.86088	0.98843	0.76972	0.83867	0.89862	0.55	0.93682	0.9014	0.77527	0.76782	0.67451	0.62905	0.84414	0.71237	0.78996	0.66565	0.55	0.8646	0.68459	0.55	0.55	NaN	NaN	NaN
3.5981	0.96446	0.99956	0.7439	0.95724	0.6972	0.77044	0.66633	0.81965	0.63859	0.74257	0.66903	0.72004	0.55	0.69483	0.82674	0.7372	0.55	0.55	NaN	1.196	1.0865	0.55	0.55892	NaN	NaN
4.5168	0.94435	0.84403	0.85123	0.96878	0.76953	0.88094	0.97331	1.0168	0.55	0.88943	0.77273	0.74425	0.55414	0.76338	0.57939	0.55	1.0619	0.6095	0.59675	1.3194	0.55	NaN	NaN	NaN	NaN
5.6734	1.0181	0.89814	0.88456	0.98013	1.0343	0.8558	0.77101	1.0224	0.94991	0.5707	0.72778	0.81249	0.81591	0.76103	0.68709	0.75809	0.61352	0.61075	0.55	NaN	0.80681	0.6335	0.77149	0.79638	NaN
7.1295	0.9054	1.1379	0.83821	1.0828	0.75931	0.96255	0.78507	1.1882	0.85741	0.55	0.85883	0.72484	1.1847	0.84705	0.82766	0.76736	0.55	0.91241	0.55	NaN	NaN	NaN	NaN	NaN	NaN
8.9625	1.1052	0.97845	1.0034	0.89312	0.93184	1.0723	0.81775	0.83577	1.1743	0.9026	1.0259	0.72282	1.0078	0.87646	0.60461	0.7672	0.80798	NaN	0.55	1.237	0.6584	1.1435	NaN	0.73625	NaN
11.27	1.1556	1.0982	1.0361	0.89209	0.77337	0.90755	1.0713	0.83617	0.93742	0.60762	0.71985	0.88346	1.2218	0.8507	0.75805	0.91655	0.74824	0.76188	0.56605	1.092	0.76881	0.55	0.67866	NaN	NaN
14.175	1.0161	1.026	1.1143	1.0554	0.8286	1.0028	0.9378	0.98746	1.038	0.75363	0.7555	0.63892	1.2922	0.9689	0.89283	0.85025	0.67775	0.73573	NaN	1.0861	1.1514	0.73376	1.3492	0.99033	NaN
17.833	1.0503	1.0941	1.242	1.2573	1.0202	0.92813	0.97273	1.0923	0.92997	0.96511	0.83128	1.0334	0.62755	0.55	0.93424	NaN	0.79432	0.83809	0.98443	0.92089	NaN	NaN	NaN	NaN	NaN
22.437	1.0699	1.0855	1.0571	0.87578	0.81888	1.0541	1.1063	0.85061	0.86618	0.94748	1.1429	0.83662	0.76503	NaN	0.85867	0.99292	NaN	0.58917	NaN	0.61716	NaN	NaN	NaN	NaN	NaN
28.234	1.0948	1.1266	1.0711	1.0915	0.95087	1.1162	1.2096	1.0055	0.90935	1.0804	1.1361	0.97841	0.72182	0.57764	0.63022	0.70294	0.78812	NaN	NaN	NaN	0.55	0.68389	0.80735	NaN	NaN
35.531	0.96687	1.0833	1.3453	0.98995	0.88648	0.97304	0.80563	0.99059	0.87834	1.2773	0.86818	1.4016	1.0974	0.55	0.64967	0.99391	NaN	NaN	NaN	0.59068	NaN	NaN	NaN	NaN	NaN
44.718	0.93087	0.97009	0.81349	1.1262	0.98833	1.0715	1.0308	0.88233	1.0746	0.83972	1.0218	1.2606	1.1812	0.59968	0.55	0.55	0.55	0.77068	0.74327	NaN	NaN	NaN	NaN	NaN	NaN
56.284	1.0175	1.2336	1.1105	1.1693	1.0592	1.1501	0.99839	0.77508	1.0543	0.62227	1.079	0.71016	NaN	0.84677	1.3259	0.55	NaN	1.0425	NaN	NaN	NaN	NaN	NaN	NaN	NaN
70.845	1.1527	1.0728	0.72966	1.2904	1.1433	1.0627	0.78661	1.1733	1.1172	0.91023	0.98512	0.55	NaN	0.55959	NaN	1.45	0.96767	NaN	NaN	NaN	NaN	NaN	NaN	NaN	NaN
89.175	NaN	0.96976	NaN	0.60457	NaN	1.009	0.71324	1.0852	1.0995	1.1515	0.7059	0.77253	0.55	NaN	1.0136	NaN	NaN	NaN	NaN	NaN	NaN	NaN	NaN	NaN	NaN
112.25	NaN	NaN	NaN	1.45	NaN	0.79925	NaN	0.96285	NaN	NaN	NaN	NaN	NaN	NaN	NaN	NaN	NaN	NaN	NaN	NaN	NaN	NaN	NaN	NaN	NaN
141.3	NaN	NaN	NaN	NaN	NaN	NaN	NaN	NaN	NaN	NaN	NaN	0.55	NaN	NaN	NaN	0.55	NaN	NaN	NaN	NaN	NaN	NaN	NaN	NaN	NaN
177.88	NaN	NaN	NaN	NaN	NaN	NaN	NaN	NaN	NaN	NaN	NaN	NaN	NaN	NaN	NaN	NaN	NaN	NaN	NaN	NaN	NaN	NaN	NaN	NaN	NaN
223.92	NaN	NaN	NaN	NaN	NaN	NaN	NaN	NaN	NaN	NaN	NaN	NaN	NaN	NaN	NaN	NaN	NaN	NaN	NaN	NaN	NaN	NaN	NaN	NaN	NaN
281.89	NaN	NaN	NaN	NaN	NaN	NaN	NaN	NaN	NaN	NaN	NaN	NaN	NaN	NaN	NaN	NaN	NaN	NaN	NaN	NaN	NaN	NaN	NaN	NaN	NaN
354.86	NaN	NaN	NaN	NaN	NaN	NaN	NaN	NaN	NaN	NaN	NaN	NaN	NaN	NaN	NaN	NaN	NaN	NaN	NaN	NaN	NaN	NaN	NaN	NaN	NaN
446.73	NaN	NaN	NaN	NaN	NaN	NaN	NaN	NaN	NaN	NaN	NaN	NaN	NaN	NaN	NaN	NaN	NaN	NaN	NaN	NaN	NaN	NaN	NaN	NaN	NaN
NaN	0.94125	1.8283	2.8684	3.5981	4.5168	5.6734	7.1295	8.9625	11.27	14.175	17.833	22.437	28.234	35.531	44.718	56.284	70.845	89.175	112.25	141.3	177.88	223.92	281.89	354.86	446.73
