# Supplementary material for: Behavioral and Network Origins of Wealth Inequality: Insights from a Virtual World
Source: PLoS One. 2014 Aug 25;9(8):e103503. doi: 10.1371/journal.pone.0103503 (PMC4143195; doi:10.1371/journal.pone.0103503)
Supplement: Data S1 — Data as plotted in Figs. 1 – 8 . (ZIP) [file pone.0103503.s007.zip › PublicData/Fig8F.csv]

0.94125	0.76545	0.65203	0.61659	NaN	NaN	1.1149	NaN	NaN	NaN	NaN	NaN	NaN	NaN	NaN	NaN	NaN	NaN	NaN	NaN	NaN	NaN	NaN	NaN	NaN	NaN	NaN
1.8283	0.93432	0.75075	0.60692	0.55	NaN	NaN	NaN	NaN	NaN	NaN	NaN	NaN	NaN	NaN	NaN	NaN	NaN	NaN	NaN	NaN	NaN	NaN	NaN	NaN	NaN	NaN
2.8684	0.76079	0.7363	0.72677	1.2512	NaN	NaN	NaN	NaN	NaN	NaN	NaN	NaN	NaN	NaN	NaN	NaN	NaN	NaN	NaN	NaN	NaN	NaN	NaN	NaN	NaN	NaN
3.5981	0.85203	0.67857	0.72027	NaN	0.55	NaN	NaN	NaN	NaN	NaN	NaN	NaN	NaN	NaN	NaN	NaN	NaN	NaN	NaN	NaN	NaN	NaN	NaN	NaN	NaN	NaN
4.5168	0.95796	0.91527	0.9371	0.95684	0.66789	0.55	NaN	0.9959	NaN	NaN	NaN	NaN	NaN	NaN	NaN	NaN	NaN	NaN	NaN	NaN	NaN	NaN	NaN	NaN	NaN	NaN
5.6734	0.92079	0.82614	0.96869	0.55	0.58521	0.59945	0.55	NaN	NaN	0.88455	NaN	NaN	NaN	NaN	NaN	NaN	NaN	NaN	NaN	NaN	NaN	NaN	NaN	NaN	NaN	NaN
7.1295	0.92603	0.81989	0.79239	1.0131	0.55	0.55	NaN	0.55	0.77564	NaN	NaN	NaN	0.55	NaN	NaN	NaN	NaN	NaN	NaN	NaN	NaN	NaN	NaN	NaN	NaN	NaN
8.9625	0.8554	0.93106	0.74042	0.67646	0.7969	0.55	0.80269	0.62819	1.45	0.55	1.1589	0.6258	NaN	NaN	NaN	NaN	NaN	NaN	NaN	NaN	NaN	NaN	NaN	NaN	NaN	NaN
11.27	0.94245	0.82627	0.79248	0.83296	0.55	0.7584	0.58209	0.64754	0.55	0.66948	NaN	0.84848	0.55	0.55	NaN	0.55	NaN	NaN	NaN	NaN	NaN	NaN	NaN	NaN	NaN	NaN
14.175	1.0092	0.86688	0.93985	0.79454	0.68507	0.69587	0.59035	0.97284	0.87423	0.95914	0.55	0.96361	0.55	0.55	0.55	0.85013	1.0003	NaN	0.55	NaN	NaN	NaN	NaN	NaN	NaN	NaN
17.833	0.94562	0.95376	0.86649	0.91078	0.69865	0.73842	1.0028	0.7596	0.55	0.78154	0.68699	0.8276	0.60762	0.56198	0.55	0.58256	0.5923	0.55	0.55	1.231	0.55	0.65935	0.70572	NaN	NaN	NaN
22.437	0.90937	0.95986	0.9594	0.86698	0.90147	0.82588	0.76668	0.72474	0.95896	0.69525	0.63716	0.63736	0.7606	0.62956	0.82568	0.70387	0.55	0.55	0.59571	0.7182	0.55	0.86524	0.67298	1.2374	0.55	NaN
28.234	0.93225	0.87602	0.94595	0.81183	0.93703	0.82666	0.72607	0.69446	0.72018	0.73616	0.65241	0.85154	0.83068	0.68953	0.61383	0.70828	0.72481	0.70338	0.55	0.70936	0.90104	0.71877	0.80147	0.55651	0.55	NaN
35.531	0.98785	0.87101	0.91279	0.94861	0.89408	0.75278	1.0621	0.77873	0.83324	0.80547	0.85967	0.80338	0.87467	0.95555	0.82817	0.63229	0.59417	0.75963	0.79735	0.93266	0.87295	0.55	NaN	NaN	NaN	NaN
44.718	1.0244	0.91484	0.94224	1.0195	0.93446	0.86458	0.88727	0.8513	0.87242	0.86762	0.8802	0.79273	0.83491	0.88277	0.71713	0.88828	0.9492	1.1336	1.3525	NaN	NaN	NaN	NaN	NaN	NaN	NaN
56.284	0.96515	0.86339	0.99403	1.0039	0.91033	0.90266	0.89829	0.94238	0.919	1.027	1.0579	0.8238	0.88218	0.97733	1.0247	0.93734	0.90515	0.96703	0.70503	NaN	NaN	NaN	NaN	NaN	NaN	NaN
70.845	0.93441	0.95392	0.9403	0.99045	0.96482	0.97177	1.0395	1.0162	1.0444	0.96479	0.98472	1.1161	0.96926	0.88721	0.92049	1.1131	1.13	0.92503	0.80842	0.55	NaN	NaN	NaN	NaN	NaN	NaN
89.175	0.83492	0.95778	0.90063	0.95186	0.91906	0.98125	0.95675	1.0815	1.0409	0.99408	1.0977	0.92733	1.0024	1.0644	1.0115	1.0949	0.94531	0.86671	1.45	0.55	NaN	NaN	NaN	NaN	NaN	NaN
112.25	1.0266	0.87184	0.92694	0.93705	0.97297	1.0066	0.83162	0.98412	1.0528	0.9831	0.97752	0.95829	1.0513	1.0779	1.0061	1.0806	1.0833	1.0474	NaN	NaN	NaN	NaN	NaN	NaN	NaN	NaN
141.3	0.99243	0.92448	0.90034	0.9631	1.0081	1.0221	0.95311	1.0125	1.1118	0.99579	1.0997	1.1312	1.1094	1.1232	0.88644	0.56581	NaN	NaN	NaN	NaN	NaN	NaN	NaN	NaN	NaN	NaN
177.88	0.89111	0.93502	0.90325	0.91529	0.92538	0.95952	1.0366	1.0679	1.033	1.0812	1.1209	1.0977	0.879	0.58678	NaN	NaN	NaN	NaN	NaN	NaN	NaN	NaN	NaN	NaN	NaN	NaN
223.92	0.90728	1.0002	0.8812	1.0851	1.1412	1.0409	1.0622	0.95883	1.0831	0.94597	0.9106	1.0735	NaN	NaN	NaN	NaN	NaN	NaN	NaN	NaN	NaN	NaN	NaN	NaN	NaN	NaN
281.89	0.99129	1.0307	0.92195	1.2187	0.92446	0.94132	0.94618	0.94049	0.79508	0.75851	NaN	NaN	NaN	NaN	NaN	NaN	NaN	NaN	NaN	NaN	NaN	NaN	NaN	NaN	NaN	NaN
354.86	1.0074	0.69416	1.3987	0.76745	0.89949	0.55	NaN	NaN	NaN	NaN	NaN	NaN	NaN	NaN	NaN	NaN	NaN	NaN	NaN	NaN	NaN	NaN	NaN	NaN	NaN	NaN
446.73	1.0388	0.7574	0.84527	NaN	NaN	NaN	NaN	NaN	NaN	NaN	NaN	NaN	NaN	NaN	NaN	NaN	NaN	NaN	NaN	NaN	NaN	NaN	NaN	NaN	NaN	NaN
562.39	NaN	NaN	NaN	NaN	NaN	NaN	NaN	NaN	NaN	NaN	NaN	NaN	NaN	NaN	NaN	NaN	NaN	NaN	NaN	NaN	NaN	NaN	NaN	NaN	NaN	NaN
NaN	0.94125	1.8283	2.8684	3.5981	4.5168	5.6734	7.1295	8.9625	11.27	14.175	17.833	22.437	28.234	35.531	44.718	56.284	70.845	89.175	112.25	141.3	177.88	223.92	281.89	354.86	446.73	562.39
